# Supplementary material for: Genomic analysis of two Chinese isolates of hyphantria cunea nucleopolyhedrovirus reveals a novel species of alphabaculovirus that infects hyphantria cunea drury (lepidoptera: arctiidae)
Source: BMC Genomics. 2022 May 13;23:367. doi: 10.1186/s12864-022-08604-7 (PMC9107115; doi:10.1186/s12864-022-08604-7)
Supplement: Supplementary file 1 — Additional file 1. [file 12864_2022_8604_MOESM1_ESM.xls]

## Sheet: S1
Table S1 Kimura 2-parameter distances based on 38 core genes concatenated nucleotide sequences. The K-2-P values between are shaded in gray (lower triangles). The other values are the corresponding standard errors (upper triangles)
	AcMNPV	AgMNPV	AnpeNPV	BmNPV	BomaNPV	CapoNPV	CfDEFMNPV	CfMNPV	ChmuNPV	ChocNPV	ChroNPV	CoveMNPV	DapuNPV	DekiNPV	EppoNPV	HearNPV	HycuNPV-N9	HycuNPV-BJ	HycuNPV-HB	SpobNPV	LdMNPV	LoobNPV	MacoNPV-A	MacoNPV-B	MaviMNPV	MbMNPV	OpMNPV	PhcyNPV	PlxyMNPV	RoMNPV	SeMNPV	SfMNPV	ThorNPV
AcMNPV		0.0167471	0.0172359	0.00380859	0.00412843	0.0143702	0.0174148	0.0188002	0.0175331	0.0180844	0.0179923	0.0170706	0.0185277	0.0145736	0.0164778	0.0238489	0.0196735	0.0195316	0.0195316	0.0197729	0.0245282	0.0170368	0.0227065	0.0216891	0.005946	0.0216059	0.0186104	0.0179511	0.00152108	0.00401404	0.0219796	0.0225333	0.0100156
AgMNPV	0.44933		0.012118	0.0162212	0.0159926	0.0162888	0.0041245	0.0108785	0.0117618	0.0106037	0.0110969	0.00552346	0.0115112	0.0164721	0.0112983	0.0259987	0.0115567	0.0124249	0.0124249	0.0114767	0.0226641	0.0200593	0.0243469	0.0269387	0.0175718	0.0270812	0.0113989	0.0122867	0.0167721	0.0160516	0.0244126	0.0245261	0.0168723
AnpeNPV	0.505072	0.289918		0.017366	0.0173377	0.0181342	0.0116499	0.0122776	0.0115148	0.0116751	0.0113175	0.0121353	0.0107838	0.0160266	0.0132768	0.0280564	0.0132902	0.0126811	0.0126811	0.0132101	0.0185013	0.022761	0.0257232	0.0261614	0.0185143	0.0262119	0.0105704	0.00197002	0.0171476	0.0177043	0.0214191	0.0278306	0.0180697
BmNPV	0.0665526	0.428603	0.487166		0.00122213	0.0141085	0.0163897	0.0167879	0.0169831	0.0158933	0.0169835	0.0168386	0.01755	0.0137024	0.0161651	0.0222642	0.0168848	0.0189478	0.0189478	0.0169831	0.0230788	0.0171684	0.0222225	0.0213601	0.00661226	0.0213251	0.0174117	0.0179601	0.00371578	0.00406585	0.0215677	0.0211791	0.00891034
BomaNPV	0.0659999	0.427725	0.489056	0.00675565		0.0142528	0.0163058	0.0173333	0.0167838	0.0164444	0.016812	0.0167175	0.0179833	0.0137321	0.0164847	0.0222224	0.0169802	0.0192772	0.0192772	0.0170765	0.0238435	0.0171419	0.0215411	0.0208505	0.00657753	0.0207523	0.0180433	0.018212	0.00403865	0.00414272	0.0221785	0.0216317	0.00905039
CapoNPV	0.331356	0.453716	0.501233	0.322498	0.323807		0.0157389	0.0155225	0.018725	0.0154524	0.0159879	0.0153986	0.017043	0.012154	0.0149465	0.0205034	0.0168187	0.0186637	0.0186637	0.0167859	0.0264135	0.0168028	0.0236986	0.022802	0.013161	0.0229904	0.01697	0.0185275	0.0147138	0.0136731	0.0244949	0.0251418	0.013234
CfDEFMNPV	0.45629	0.0621369	0.277914	0.428569	0.430182	0.450741		0.0101803	0.0108086	0.00969948	0.0109128	0.00506781	0.00998606	0.0148651	0.011286	0.0240432	0.0106398	0.0111288	0.0111288	0.0105765	0.0217181	0.0209945	0.0243319	0.0266493	0.0174171	0.027199	0.0103372	0.0116851	0.0169129	0.0166555	0.0225376	0.0223457	0.0165009
CfMNPV	0.474073	0.294462	0.274079	0.458613	0.463119	0.460504	0.272243		0.00491988	0.00120132	0.00560603	0.0109722	0.0077805	0.0151455	0.0123251	0.028156	0.0101388	0.0098425	0.0098425	0.0102396	0.0187635	0.019331	0.0259332	0.0266197	0.0174	0.026611	0.00822912	0.0120253	0.0184548	0.0185133	0.0209839	0.0253584	0.0161192
ChmuNPV	0.485254	0.279961	0.261338	0.483912	0.485856	0.482349	0.264186	0.0897257		0.00487269	0.00584841	0.0103677	0.00873718	0.0153266	0.0131281	0.0263649	0.0098841	0.00944857	0.00944857	0.0099654	0.0190987	0.0189693	0.0251495	0.0263803	0.0179482	0.0264396	0.00878941	0.0110825	0.0173448	0.0176404	0.0225635	0.0258654	0.016639
ChocNPV	0.475313	0.289647	0.269503	0.46015	0.464657	0.461683	0.26765	0.00717961	0.0857417		0.00547158	0.0105456	0.00798119	0.0150342	0.0122677	0.0272707	0.00987289	0.00975075	0.00975075	0.00996378	0.0180905	0.0195482	0.0252654	0.0261829	0.0171266	0.026211	0.00849348	0.0114245	0.0178431	0.0176574	0.0208328	0.0255221	0.0158939
ChroNPV	0.482042	0.289986	0.27223	0.465325	0.466805	0.47034	0.261183	0.116589	0.122603	0.114157		0.0109123	0.00773846	0.0159538	0.0119013	0.0259711	0.00857473	0.00923031	0.00923031	0.00847013	0.0191516	0.0200969	0.023242	0.0239194	0.0154723	0.0239589	0.00783909	0.0114855	0.0176673	0.0177592	0.0201981	0.0282074	0.0154993
CoveMNPV	0.439105	0.0955738	0.294164	0.422062	0.419368	0.429098	0.0935277	0.294336	0.281896	0.28921	0.280167		0.0116398	0.0170049	0.0110934	0.0246226	0.0111515	0.0112797	0.0112797	0.0111859	0.0241945	0.0199025	0.0256894	0.0270021	0.01715	0.0270004	0.0112377	0.0123038	0.0170043	0.0171663	0.0255194	0.0238875	0.0170288
DapuNPV	0.454357	0.288527	0.231104	0.450429	0.454121	0.451515	0.262411	0.178055	0.172134	0.17632	0.172033	0.285457		0.0145098	0.013605	0.0254606	0.00941014	0.00895548	0.00895548	0.00947665	0.017269	0.0196601	0.0242537	0.0277092	0.0169129	0.0273157	0.00166327	0.0109009	0.0183179	0.018084	0.0195429	0.0250775	0.0180714
DekiNPV	0.399011	0.453283	0.437807	0.378868	0.379321	0.345663	0.434816	0.4432	0.444447	0.443496	0.44537	0.448479	0.403326		0.0168299	0.0267962	0.0155815	0.0161808	0.0161808	0.0156714	0.018486	0.0161344	0.0225761	0.0230963	0.013224	0.0233194	0.0147023	0.0168403	0.0145042	0.0135147	0.0229268	0.0252215	0.0135979
EppoNPV	0.449719	0.262423	0.327092	0.422747	0.424979	0.439633	0.256862	0.314184	0.323235	0.311911	0.319773	0.258448	0.322451	0.465236		0.0257295	0.0129883	0.0125756	0.0125756	0.0130205	0.0232303	0.021076	0.0275728	0.0262588	0.0138312	0.0258155	0.0138016	0.0136876	0.0169397	0.0147457	0.0237051	0.0247527	0.0163989
HearNPV	0.612183	0.673696	0.721081	0.604093	0.598361	0.546018	0.678876	0.668632	0.684198	0.663958	0.665553	0.65767	0.689879	0.624857	0.660098		0.0270146	0.0274208	0.0274208	0.0271053	0.0252064	0.025986	0.0216744	0.0185685	0.023702	0.0191558	0.0261725	0.0280043	0.0229694	0.0239129	0.0202082	0.0235791	0.0205756
HycuNPV-N9	0.445741	0.264887	0.301206	0.4301	0.427373	0.443416	0.255002	0.233447	0.231899	0.228772	0.225302	0.253546	0.206561	0.453594	0.300328	0.65508		0.00513578	0.00513578	0.00033276	0.0230719	0.0172075	0.0222305	0.0251909	0.0158252	0.0251155	0.00917004	0.0133578	0.0193784	0.0179187	0.0218618	0.0271787	0.0152344
HycuNPV-BJ	0.445989	0.276569	0.280921	0.436458	0.436202	0.45736	0.265838	0.221741	0.215083	0.220089	0.215165	0.26823	0.195095	0.426443	0.295301	0.655756	0.100205		0	0.00517411	0.0205946	0.0180328	0.0258652	0.0261143	0.0170282	0.0260979	0.0096134	0.0132092	0.0197129	0.0185226	0.0222553	0.027384	0.0158538
HycuNPV-HB	0.445989	0.276569	0.280921	0.436458	0.436202	0.45736	0.265838	0.221741	0.215083	0.220089	0.215165	0.26823	0.195095	0.426443	0.295301	0.655756	0.100205	0		0.00517411	0.0205946	0.0180328	0.0258652	0.0261143	0.0170282	0.0260979	0.0096134	0.0132092	0.0197129	0.0185226	0.0222553	0.027384	0.0158538
SpobNPV	0.447017	0.264436	0.3017	0.43133	0.428597	0.442158	0.255446	0.234733	0.23319	0.230041	0.225723	0.253985	0.20776	0.454245	0.300824	0.65508	0.00064711	0.101114	0.101114		0.0230739	0.0171102	0.0223233	0.0251585	0.0158424	0.0251006	0.00925652	0.0133125	0.0194671	0.0180096	0.0219385	0.0274291	0.015286
LdMNPV	0.643708	0.629459	0.531206	0.647133	0.650047	0.635002	0.605577	0.545163	0.533903	0.541671	0.545937	0.638818	0.488016	0.555196	0.688799	0.63789	0.593332	0.543697	0.543697	0.593332		0.0291892	0.0222228	0.0243494	0.0257474	0.0242654	0.0165054	0.0194321	0.023822	0.0246635	0.0195603	0.0222696	0.0237673
LoobNPV	0.400734	0.486537	0.561312	0.385932	0.387802	0.394932	0.49928	0.50979	0.524603	0.508397	0.518979	0.4751	0.524083	0.422101	0.502961	0.626338	0.484374	0.509462	0.509462	0.484374	0.750125		0.0262635	0.0251262	0.0149653	0.0255943	0.0193066	0.0218979	0.0171165	0.0157587	0.0258819	0.0286084	0.014915
MacoNPV-A	0.560731	0.645557	0.676661	0.59167	0.584496	0.559634	0.660213	0.648016	0.642566	0.645525	0.622368	0.646731	0.637373	0.607843	0.652127	0.521571	0.634433	0.6601	0.6601	0.634433	0.556379	0.619791		0.00575747	0.0245214	0.00567593	0.0236791	0.026688	0.0228194	0.0236155	0.0141498	0.014856	0.0239936
MacoNPV-B	0.567044	0.666682	0.674927	0.582785	0.575714	0.568135	0.664868	0.664279	0.655591	0.664017	0.645345	0.652367	0.657053	0.612473	0.639601	0.510991	0.645498	0.658658	0.658658	0.645498	0.584674	0.603809	0.0977867		0.0228103	0.0010852	0.0267859	0.0274895	0.021749	0.0222696	0.0164332	0.0172267	0.0222204
MaviMNPV	0.134868	0.440273	0.496562	0.116119	0.115998	0.329641	0.44484	0.475901	0.500466	0.478426	0.48012	0.436477	0.464702	0.38608	0.420657	0.599392	0.435341	0.438856	0.438856	0.435341	0.680867	0.376967	0.617328	0.608671		0.0222437	0.0172898	0.0192012	0.00620057	0.00602663	0.02655	0.0244198	0.00900074
MbMNPV	0.565475	0.660924	0.678316	0.581154	0.574095	0.564745	0.659504	0.663449	0.655642	0.663175	0.648016	0.652032	0.658917	0.611808	0.637019	0.513301	0.642193	0.661557	0.661557	0.642193	0.584039	0.607426	0.0980534	0.00587052	0.605866		0.0263945	0.0275202	0.0216574	0.0224214	0.0164527	0.0172281	0.0215363
OpMNPV	0.458841	0.29151	0.23228	0.452905	0.459272	0.462498	0.266581	0.180484	0.16867	0.178739	0.175171	0.291121	0.0114356	0.409043	0.327099	0.700567	0.212387	0.201152	0.201152	0.213606	0.483801	0.527317	0.641541	0.658796	0.478951	0.660653		0.0106424	0.0183587	0.018448	0.0196234	0.0247547	0.0178155
PhcyNPV	0.506455	0.287708	0.0143408	0.494196	0.496132	0.505072	0.279023	0.27563	0.260154	0.271031	0.278438	0.296296	0.232051	0.439924	0.331587	0.723697	0.305382	0.278925	0.278925	0.305882	0.529807	0.561701	0.686976	0.686129	0.497572	0.689609	0.232402		0.0177818	0.018093	0.0227648	0.0281716	0.0182667
PlxyMNPV	0.0116606	0.444319	0.499484	0.0633419	0.0633255	0.33981	0.447939	0.46984	0.478124	0.471089	0.477754	0.434197	0.45225	0.395501	0.450887	0.60598	0.442445	0.445858	0.445858	0.443711	0.633152	0.400608	0.563466	0.569038	0.131294	0.565154	0.452766	0.50228		0.00446179	0.0219633	0.0219135	0.00989914
RoMNPV	0.0578983	0.421685	0.483055	0.0607338	0.0596472	0.325027	0.428439	0.458463	0.485312	0.459977	0.469903	0.421901	0.451223	0.386035	0.416499	0.624445	0.426903	0.428316	0.428316	0.428132	0.664185	0.38455	0.60328	0.594629	0.126906	0.593799	0.46037	0.485795	0.068433		0.0238996	0.021892	0.00914302
SeMNPV	0.581053	0.634272	0.602278	0.595262	0.59233	0.576458	0.628811	0.594784	0.601764	0.589878	0.588541	0.656484	0.569485	0.591205	0.624207	0.539482	0.616337	0.603783	0.603783	0.616337	0.51489	0.632596	0.362803	0.384694	0.617379	0.385365	0.574727	0.606683	0.583172	0.596324		0.0120074	0.0228797
SfMNPV	0.578805	0.649784	0.65376	0.602593	0.603888	0.578253	0.642597	0.642415	0.654767	0.63477	0.639108	0.634957	0.656603	0.625983	0.655374	0.527839	0.63804	0.664279	0.664279	0.637178	0.587043	0.648658	0.369493	0.378143	0.617218	0.379564	0.657309	0.657876	0.578472	0.597671	0.246592		0.0224576
ThorNPV	0.219143	0.410445	0.474162	0.197298	0.198276	0.318859	0.408778	0.442326	0.443272	0.445758	0.445308	0.414188	0.437858	0.361344	0.409116	0.592119	0.41069	0.41368	0.41368	0.41247	0.641483	0.375483	0.608671	0.577337	0.219391	0.570805	0.442567	0.473098	0.21743	0.203282	0.605911	0.593272
