# Supplementary material for: Genomic analysis of two Chinese isolates of hyphantria cunea nucleopolyhedrovirus reveals a novel species of alphabaculovirus that infects hyphantria cunea drury (lepidoptera: arctiidae)
Source: BMC Genomics. 2022 May 13;23:367. doi: 10.1186/s12864-022-08604-7 (PMC9107115; doi:10.1186/s12864-022-08604-7)
Supplement: Supplementary file 2 — Additional file 2. [file 12864_2022_8604_MOESM2_ESM.xls]

## Sheet: S2-1
Table S2-1 Distribution of conserved HycuNPV ORFs and homologues with other Baculovirus
	HycuNPV-N9				HycuNPV-HB				HycuNPV-BJ			homologues ORF (amino acid identity, %)
ORF	Name	Size(aa)		ORF	Size(aa)	identity		ORF	Size(aa)	identity		SpobNPV	OpMNPV	AcMNPV
1	polh	245		1	245	100		1	245	100		1(100)	3(95.51)	8(88.16)
2	cap	539		2	547	80.727		2	543	80.952		2(99.07)	2(52.51)	9(42.45)
3	pk1	274		3	274	95.255		3	274	95.255		3(100)	1(81.09)	10(69.78)
4	hycu4	81		4	78	71.084		4	78	71.084
5	pe38	360		5	326	76.519		5	326	76.519		5(99.44)	152(48.21)	153(47.2)
	hr1
6	ie2	375		7	399	77.654		20	403	75.682		7(99.2)	151(59.47)	151(36.65)
7	hycu7	61
8	ep32	312		8	313	77.778		19	313	77.778		6(83.44)	147(42.86)
9	odv-e56	376		9	376	93.915		18	376	94.428		8(98.14)	146(83.62)	148(69.09)
10	ie1	560		10	559	95.911		17	559	95.911		9(99.82)	145(75.18)	147(49.07)
11	hycu11	192		11	194	88.268		16	194	89.474		10(100)	144(71.96)	146(48.99)
12	hycu12	95		13	95	92.632		14	95	92.632		11(100)	142(89.47)	145(67.53)
13	odv-e27	275		14	298	92.126		13	298	92.126		12(96.46)	141(76.77)	144(70.71)
14	odv-e18	90		15	92	89.13		12	92	89.13		13(100)	140(84.44)
15	p49	489		16	492	93.852		11	492	93.852		14(100)	139(86.36)	142(70.89)
16	ie0	239		17	239	86.878		10	239	86.878		15(100)	138(67.48)	141(58.44)
17	me53	483		18	469	72.746		9	469	72.746		16(99.38)	137(63.47)	139(39.49)
18	hycu18	256		19	256	87.109		8	256	87.109		17(100)	135(59.27)
	hr5
19	p74	644		23	644	95.497		21	644	95.497		18(99.69)	134(87.11)	138(78.61)
20	p10	88		24	88	95.455		22	88	95.455		19(98.86)	133(53.33)	137(50.73)
21	p26	232		25	275	90.086		23	275	90.086		20(99.57)	132(66.23)	136(54.93)
22	hycu22	191										21(96.86)
23	alkexo	420		26	425	89.176		24	425	89.176		22(99.76)	131(75.24)	133(54.52)
24	hycu24	242		27	223	71.292		25	223	71.292		23(100)	130(56)	132(33.07)
25	calyx	296		28	292	95.367		26	292	94.932		24(100)	129(71.1)	131(53.7)
26	gp16	102		29	102	96.078		27	102	96.078		25(99.02)	128(83.33)	130(75.79)
27	p24	195		30	193	84.615		28	193	84.615		26(94.36)	127(74.87)	129(63.16)
	hr6
28	gp64	509		31	509	94.892		29	509	94.892		27(98.23)	126(87.53)	128(79.63)
29	vcath	324		32	324	94.753		30	324	94.753		28(98.15)	125(81.48)	127(78.09)
30	vchit	553		33	553	94.756		31	553	94.756		29(98.55)	124(83.91)	126(79.2)
31	lef7	216		34	219	78.44		32	219	78.44		30(92.45)	123(57.75)	125(29.63)
32	hycu32	243		35	242	84.711		33	242	84.711		31(98.77)	122(70.66)	124(44.53)
33	hycu33	82		36	67	79.412		34	67	79.412			121(57.9)
34	hycu34	92		37	83	84.146		35	83	84.146		32(95.06)	120(67.9)	120(56.96)
	hr4
35	pif1	531		38	531	96.086		36	531	96.086		33(91.71)	119(79.85)	119(73.44)
36	hycu36	226		39	82	64		37	82	64
37	hycu37	97		40	97	95.876		38	97	95.876		34(68.04)	117(72.17)	117(29.29)
38	bro-a	169		41	169	94.083		39	169	94.083		35(88.1)	116(85.23)	2(32.67)
39	hycu39	205		42	205	88.235		40	205	88.235		36(90.73)	115(76.96)	115(67.16)
40	hycu40	439		43	423	84.123		41	423	84.123		37(94.99)	114(68.24)	114(38.96)
41	hycu41	90		45	79	91.126		43	79	91.126		38(97.27)	113(75.85)
42	hycu42	307		44	366	91.04		42	366	91.04
43	hycu43	146		46	146	83.562		44	146	83.562		39(94.52)
44	hycu44	72		47	68	87.302		45	68	87.302		40(94.44)	112(60.56)	111(60.61)
45	hycu45	143		48	137	78.169		46	137	78.169		41(84.72)	111(85.71)	110(69.64)
46	hycu46	389		49	389	93.059		47	389	93.059		42(98.72)	109(86.41)	109(64.98)
47	hycu47	100		50	100	90.909		48	100	90.909		43(95)	108(80.81)	108(57.73)
48	hycu48	255		51	254	86.275		49	254	86.275		44(93.41)	107(72.52)	106(71.429)
49	p87	628		52	636	82.786		50	636	82.786		45(100)	105(54.27)	104(59.82)
50	p48	412		53	412	95.388		51	412	95.388		46(99.03)	104(81.31)	103(58.25)
51	p12	117		54	117	91.453		52	117	91.453		47(96.58)	103(77.12)	102(55.17)
52	p40	354		55	352	91.808		53	352	91.808		48(97.74)	102(82.49)	101(60.67)
53	p6.9	58		56	56	94.8		54	56	94.8
54	lef5	262		57	262	95.038		55	262	95.038		49(98.86)	100(78.33)	99(57.35)
55	hycu55	308		58	308	94.481		56	308	94.481		50(98.05)	99(79.22)	98(56.19)
56	bro-b	323		59	324	96.573		57	324	96.573		52(71.08)	67(40.74)	2(65.67)
57	bro-c	241		60	264	89.212		58	264	89.627		53(90.04)		2(62.21)
58	hycu58	173		61	173	97.688		59	173	97.688		55(98.27)	97(86.63)	96(71.18)
59	p143	1230		62	1232	94.399		60	1232	94.318		54(97.72)	96(86.34)	95(58.17)
60	odv-e25	229		63	229	96.507		61	229	96.507		56(98.25)	95(84.28)	94(62.88)
61	p18	159		64	159	98.113		62	159	98.113		57(100)	94(91.82)	93(73.91)
62	hycu62	274		65	274	93.796		63	274	93.796		58(99.64)	93(79.43)	92(77.74)
63	hycu63	178										59(89.25)	92(68.89)	91(51.11)
64	lef4	457		66	463	91.028		64	463	91.028		60(99.13)	91(80.31)	90(53.46)
65	vp39	344		67	352	93.372		65	352	93.372		61(98.01)	90(87.84)	89(63.24)
66	cg30	249		68	249	87.097		66	249	87.097		62(99.6)	89(72.98)	88(46.47)
67	p15	120		69	120	81.667		67	120	81.667		63(99.17)	88(68.33)	87(45.97)
	hr3
68	vp91	825		71	825	88.998		68	825	88.998		65(100)	86(76.18)	83(60.64)
69	tlp	155		72	155	92.903		69	155	92.903		66(100)	85(75.48)	82(30.6)
70	hycu70	218		73	218	94.083		70	218	94.083		67(100)	84(88.99)	81(72.45)
71	gp41	375		74	374	95.467		71	374	95.467		68(100)	83(87.17)	80(69.19)
72	hycu72	104		75	104	92.233		72	104	92.233		69(100)	82(87.5)	79(68)
73	hycu73	107		76	107	88.785		73	107	88.785		70(99.07)	81(72.9)	78(64.55)
74	vlf1	374		77	377	94.947		74	377	94.947		71(99.47)	80(90.89)	77(81.9)
75	hycu75	84		78	84	97.619		75	84	97.619		72(100)	79(96.43)	76(83.33)
76	hycu76	130		79	130	89.231		76	130	89.231		73(99.23)	78(83.08)	75(43.08)
77	hycu77	173		80	173	84.971		77	173	84.971		74(96.53)	77(72.29)	74(47.43)
78	hycu78	85		81	85	63.529		78	85	63.529		75(95.29)	76(41.98)	73(32.61)
79	hycu79	58		82	59	89.831		79	59	89.831			75(75.86)	72(56.67)
80	iap2	243		83	243	92.593		80	243	92.593		76(96.31)	74(71.19)	71(58.89)
81	met	269		84	270	91.111		81	270	91.111		77(95.17)		69(56.32)
82	hycu82	135		85	131	86.822		82	131	86.822		78(92.59)	73(79.23)	68(66.15)
83	lef3	372		86	372	86.828		83	372	86.828		79(98.39)	72(75.6)	67(40.92)
84	desmop	890		87	898	64.286		84	898	64.286		80(86.9)	71(50.79)	66(39.48)
85	dnapol	986		88	984	91.423		85	984	91.423		81(99.59)	70(82.83)	65(61.83)
86	slp	319		89	340	77.059		86	340	77.059		82(99.69)	69(85.4)	64(69.44)
87	hycu87	50											68(72.55)
88	bro-d	328		90	327	86.28		87	327	86.28		52(88.75)	67(86.42)	2(39.46)
89	lef9	489		91	489	97.751		88	489	97.751		83(100)	65(91.41)	62(77.14)
90	fp	208		92	208	95.673		89	208	95.673		84(100)	64(86.06)	61(70.56)
91	FP	94		93	101	80.851		90	101	80.851		85(100)	63(78.72)	60(71.67)
92	hycu92	169		94	153	70.513		91	153	70.513		86(100)	62(63.64)	59(63.08)
93	hycu93	173		95	172	89.595		92	172	89.595		87(100)	61(75.93)	57(55.41)
94	hycu94	82		96	82	90.244		93	82	90.244			60(85.37)	56(47.62)
95	hycu95	67		97	71	95.522		94	71	95.522		88(100)	59(80.88)	55(63.89)
96	vp1054	399		98	326	88.65		95	326	88.65		89(100)	58(80.52)	54(51.85)
97	lef10	81		99	81	90.123		96	81	90.123			57(62.12)	53a(51.28)
98	hycu98	146		100	146	91.096		97	146	91.096		90(100)	56(84.93)	53(63.24)
99	hycu99	63
100	hycu100	51
101	bjdp	330		101	324	76.435		98	324	76.435		91(99.7)	55(52.34)	51(36.49)
102	lef8	873		102	873	95.189		99	873	95.189		92(100)	54(87.22)	50(70.49)
103	pcna	250		103	250	86.8		100	250	86.8		93(98.4)	53(64)	49(35.55)
104	etm	109		104	123	85.321		101	123	85.321		94(96.33)	52(76.85)	48(42.73)
105	hycu105	80		105	84	87.013		102	84	87.013		95(88.61)	51(64.38)
106	odv-e66	687		106	686	87.172		103	686	87.172		96(89.96)	50(80.21)	46(75.87)
107	hycu107	66		107	66	90.909		105	66	90.909			48(77.59)	43(66.1)
108	gta	495		108	497	93.775		106	497	93.775		97(98.79)	47(85.57)	42(60.43)
109	lef12	171		109	171	91.228		107	171	91.228		98(100)	46(75.44)	41(45.71)
110	p47	399		110	394	96.447		108	394	96.447		99(99.75)	45(80.45)	40(69.62)
111	pkip	166		111	166	81.325		109	166	81.325		100(100)	44(70.48)	24(44.24)
112	ssdbp	249		112	302	76.423		110	302	76.423		101(98.37)	43(68.02)	25(39.2)
113	hycu113	127		113	127	92.063		111	127	92.063		102(100)	42(79.37)	26(58.59)
114	iap1	276		114	276	92.029		112	276	92.029		103(99.64)	41(81.88)	27(59.29)
115	lef6	134		115	125	85.827		113	125	85.827			40(52)	28(28.74)
116	hycu116	68		116	68	91.176		114	68	91.176		104(97.06)	39(64)	29(54.55)
117	hycu117	460		117	460	88.043		115	460	88.043		105(97.39)	38(76.52)	30(50.0)
118	hycu118	190		118	190	81.053		116	190	81.053		106(93.16)	37(59.44)
119	hycu119	236		119	224	72.197		117	224	72.197		107(95.76)	36(60.26)
120	iap3	263		120	267	82.463		118	267	82.463		108(99.24)	35(62.98)	27(29.28)
121	hycu121	685		122	629	73.621		120	682	73.983		109(99.71)
122	sod	152		123	152	94		121	152	94		110(99.34)	29(82)	31(75.5)
123	ctl2	53		124	53	96.3		122	53	96.3			30(76.92)	3(47.17)
	hr2
124	fgf	195		125	166	90.964		123	166	90.964		111(100)	27(66.1)	32(42.94)
125	hycu125	209		126	206	90		124	206	90		112(99.52)	26(76.67)	34(53.66)
126	vubi	79		127	85	97.403		125	85	97.403		113(100)	25(92.11)	35(85.53)
127	p31	261		128	263	93.585		126	263	93.585		114(98.85)	24(87.07)	36(53.46)
128	lef11	113		129	113	94.69		127	113	94.69		115(100)	23(77.78)	37(55.56)
129	hycu129	212		130	212	94.118		128	212	94.34		116(99.53)	22(88.12)	38(73.53)
130	env-pro	660		131	660	81.515		129	660	81.515		117(100)	21(62.11)	23(39.09)
131	pif2	382		132	382	95.3		130	382	95.3		118(99.74)	20(88.22)	22(81.15)
132	arf1	365		133	355	84.615		131	355	84.615		119(100)	19(50.36)	21(33.45)
133	hycu133	104		134	106	92.308		132	106	92.308		120(100)	18(66.35)	19(41.35)
134	hycu134	357		135	355	90.476		133	355	90.476		121(99.72)	17(68.91)	18(52.57)
135	hycu135	209		136	207	87.981		134	207	87.981		122(100)	16(70.81)	17(48.45)
136	hycu136	72		137	196	89.04		135	196	89.04		123(100)	15(75.71)	16(35.71)
137	odv-e26	127		137	196	85.83		135	196	85.83		123(99.21)	15(66.39)	16(35.87)
138	egt	494		138	493	88.866		136	493	88.866		124(99.6)	14(78.75)	15(61.71)
139	lef1	236		139	239	90.909		137	239	90.909		125(100)	13(81.94)	14(60.87)
140	hycu140	334		140	332	83.631		138	332	83.631		126(99.11)	12(68.37)	13(46.57)
141	hycu141	330		141	329	86.28		139	329	85.938		127(99.7)	11(65.74)	11(44.64)
142	ptp1	180		142	182	88.462		140	182	88.462		128(99.44)	10(73.1)	1(60.48)
143	ctl1	53		143	53	96.226		141	53	96.226			136(73.59)	3(83.02)
144	bro-e	343		144	342	91.254		142	342	91.254		129(100)	116(49.41)	2(78.88)
145	hycu145	148		145	147	93.243		143	147	93.243		130(100)	8(83.78)	4(64.14)
146	hycu146	88		146	86	77.528		144	86	77.528		131(100)	7(63.33)	5(70.0)
147	lef2	209		147	208	92.344		145	208	92.344		132(100)	6(77.4)	6(53.37)
148	hycu148	97		148	99	86		146	99	86		134(96.97)
						88.505				88.5058		97.39	77.52	70.28

## Sheet: S2-2
Table S2-2 Genome annotations for HycuNPV-HB genome.
ORF	Name	Position	nt length	Orientation	Size(aa)
1	polh	1..738	738	+	245
2	cap	735..2378	1644	-	547
3	pk1	2377..3201	825	+	274
4	hycu4	3192..3428	237	-	78
5	pe38	3434..4414	981	-	326
6	orf6	4707..4910	204	-	67
	hr1a repeat region	4960..5113	154	+
	hr1b repeat region	5405..5564	160	+
7	ie2	5652..6851	1200	-	399
8	ep32	7500..8441	942	+	313
9	odv-e56	8584..9714	1131	+	376
10	ie1	9863..11,542	1680	-	559
11	hycu11	11,588..12,172	585	+	194
12	hrf1	12,186..12,521	336	+	111
13	hycu12	12,552..12,839	288	-	95
14	odv-e27	12,843..13,739	897	-	298
15	odv-e18	13,756..14,034	279	-	92
16	p49	14,031..15,509	1479	-	492
17	ie0	15,522..16,241	720	-	239
18	me53	16,561..17,970	1410	+	469
19	hycu18	18,049..18,819	771	-	256
	hr5a repeat region	18,886..19,058	173	-
	hr5b repeat region	19,199..19,334	136	-
20	orf20	19530..19703	174	+	57
21	orf21	19,880..20,035	156	+	51
22	orf22	20,087..20,290	204	+	67
23	p74	20,337..22,271	1935	+	644
24	p10	22,268..22,534	267	-	88
25	p26	22,585..23,412	828	-	275
26	alkexo	23,445..24,722	1278	-	425
27	hycu24	24,744..25,415	672	-	223
28	calyx	25,417..26,295	879	-	292
29	gp16	26,343..26,651	309	-	102
30	p24	26,666..27,247	582	-	193
	hr6a repeat region	27,397..27,560	164	+
	hr6b repeat region	27,587..27,751	165	+
	hr6c repeat region	27,961..28,401	441	+
31	gp64	28,969..30,498	1530	+	509
32	vcath	30,526..31,500	975	-	324
33	vchit	31,542..33,203	1662	+	553
34	lef7	33,359..34,018	660	+	219
35	hycu32	34,091..34,819	729	-	242
36	hycu33	34,967..35,170	204	+	67
37	hycu34	35,196..35,447	252	-	83
	hr4a repeat region	35,496..36,012	517	+
	hr4b repeat region	36,009..36,229	221	+
38	pif	36,259..37,854	1596	-	531
39	hycu36	38,335..38,583	249	-	82
40	hycu37	38,608..38,901	294	-	97
41	bro-a	38,946..39,455	510	-	169
42	hycu39	39,489..40,106	618	+	205
43	hycu40	40,172..41,443	1272	+	423
44	hycu42	41,453..42,553	1101	-	366
45	hycu41	41,481..41,720	240	+	79
46	hycu43	42,630..43,070	441	+	146
47	hycu44	43,110..43,316	207	+	68
48	hycu45	43,368..43,781	414	+	137
49	hycu46	43,843..45,012	1170	+	389
50	hycu47	45,016..45,318	303	+	100
51	hycu48	45,328..46,092	765	-	254
52	p87	46,707..48,617	1911	-	636
53	p48	48,641..49,879	1239	+	412
54	p12	49,857..50,210	354	+	117
55	p40	50,219..51,277	1059	+	352
56	p6.9	51,318..51,488	171	+	56
57	lef5	51,485..52,273	789	-	262
58	hycu55	52,220..53,146	927	+	308
59	bro-b	53,187..54,161	975	-	324
60	bro-c	54,219..55,013	795	-	264
61	hycu58	55,038..55,559	522	-	173
62	p143	55,549..59,247	3699	+	1232
63	odv-e25	59,287..59,976	690	-	229
64	p18	59,981..60,460	480	-	159
65	hycu62	60,459..61,283	825	+	274
66	lef4	61,342..62,733	1392	-	463
67	vp39	62,727..63,785	1059	+	352
68	cg30	63,791..64,540	750	+	249
69	p15	64,500..64,862	363	-	120
70	orf70	65,342..65,734	393	+	130
	hr3 repeat region	65,557..65,736	180	-
71	vp91	66,187..68,664	2478	-	825
72	tlp	68,633..69,100	468	+	155
73	hycu70	68,982..69,638	657	+	218
74	gp41	69,631..70,755	1125	+	374
75	hycu72	70,758..71,072	315	+	104
76	hycu73	71,069..71,392	324	+	107
77	vlf1	71,394..72,527	1134	+	377
78	hycu75	72,555..72,809	255	+	84
79	hycu76	72,814..73,206	393	+	130
80	hycu77	73,219..73,740	522	+	173
81	hycu78	73,737..73,994	258	+	85
82	hycu79	74,012..74,191	180	-	59
83	iap2	74,223..74,954	732	-	243
84	met	74,935..75,747	813	-	270
85	hycu82	75,719..76,114	396	-	131
86	lef3	76,116..77,234	1119	+	372
87	desmop	77,231..79,927	2697	-	898
88	dnapol	79,898..82,852	2955	+	984
89	slp	83,072..84,094	1023	+	340
90	bro-d	84,166..85,149	984	+	327
91	lef9	85,477..86,946	1470	-	489
92	fp	87,010..87,636	627	+	208
93	FP	87,747..88,052	306	+	101
94	hycu92	88,036..88,497	462	+	153
95	hycu93	88,530..89,048	519	-	172
96	hycu94	89,204..89,452	249	-	82
97	hycu95	89,454..89,669	216	-	71
98	vp1054	89,719..90,699	981	-	326
99	lef10	90,728..90,973	246	-	81
100	hycu98	90,942..91,382	441	-	146
101	bjdp	91,673..92,647	975	-	324
102	lef8	92,674..95,295	2622	+	873
103	pcna	95,327..96,079	753	+	250
104	etm	96,081..96,452	372	+	123
105	hycu105	96,443..96,697	255	+	84
106	odv-e66	96,757..98,817	2061	-	686
107	hycu107	98,932..99,132	201	-	66
108	gta	99,135..100,628	1494	-	497
109	lef12	100,637..101,152	516	-	171
110	p47	101,151..102,335	1185	+	394
111	pkip	102,380..102,880	501	-	166
112	ssdbp	102,892..103,800	909	-	302
113	hycu113	103,854..104,237	384	+	127
114	iap1	104,234..105,064	831	+	276
115	lef6	105,064..105,441	378	+	125
116	hycu116	105,502..105,708	207	-	68
117	hycu117	105,754..107,136	1383	-	460
118	hycu118	107,135..107,707	573	+	190
119	hycu119	107,738..108,412	675	-	224
120	iap3	108,539..109,342	804	+	267
121	orf121	109,438..109,776	339	-	112
122	hycu121	109,885..111,774	1890	+	629
123	sod	111,802..112,260	459	-	152
124	ctl2	112,291..112,452	162	+	53
	hr2a repeat region	112,501..112,730	230	-
	hr2b repeat region	112,840..113,150	311	-
125	fgf	113,420..113,920	501	-	166
126	hycu125	114,319..114,939	621	-	206
127	vubi	114,956..115,213	258	+	85
128	p31	115,229..116,020	792	-	263
129	lef11	115,999..116,340	342	-	113
130	hycu129	116,306..116,944	639	-	212
131	env-pro	117,056..119,038	1983	-	660
132	pif2	119,216..120,364	1149	-	382
133	arf1	120,389..121,456	1068	+	355
134	hycu133	121,555..121,875	321	-	106
135	hycu134	121,874..122,941	1068	+	355
136	hycu135	122,980..123,603	624	-	207
137	hycu136/odv-e26	123,572..124,162	591	-	196
138	egt	124,363..125,844	1482	-	493
139	lef1	125,916..126,635	720	+	239
140	hycu140	126,616..127,614	999	+	332
141	hycu141	127,616..128,605	990	-	329
142	ptp1	128,765..129,313	549	+	182
143	ctl	129,291..129,452	162	-	53
144	bro-e	129,521..130,549	1029	-	342
145	hycu145	130,627..131,070	444	-	147
146	hycu146	131,127..131,387	261	+	86
147	lef2	131,389..132,015	627	+	208
148	hycu148	132,098..132,397	300	-	99

## Sheet: S2-3
Table S2-3 Genome annotations for HycuNPV-BJ
ORF	Name	Position	nt length	Orientation	Size(aa)
1	polh	1..738	738	+	245
2	cap	735..2366	1632	-	543
3	pk1	2365..3189	825	+	274
4	hycu4	3180..3416	237	-	78
5	pe38	3422..4402	981	-	326
6	orf6	4695..4898	204	-	67
7	orf7	5332..5667	336	-	111
	hr1 repeat region	5650..5822
8	hycu18	5889..6659	771	+	256
9	me53	6738..8147	1410	-	469
10	ie0	8467..9186	720	+	239
11	p49	9199..10,677	1479	+	492
12	odv-e18	10,674..10,952	279	+	92
13	odv-e27	10,969..11,865	897	+	298
14	hycu12	11,869..12,156	288	+	95
15	hrf1	12,187..12,516	330	-	109
16	hycu11	12,536..13,120	585	-	194
17	ie1	13,166..14,845	1680	+	559
18	odv-e56	14,994..16,124	1131	-	376
19	ep32	16,267..17,208	942	-	313
20	ie2	17,828..19,039	1212	+	403
	hr5 repeat region	19,383..19,518
21	p74	19,880..21,814	1935	+	644
22	p10	21,811..22,077	267	-	88
23	p26	22,128..22,955	828	-	275
24	alkexo	22,988..24,265	1278	-	425
25	hycu24	24,287..24,958	672	-	223
26	calyx	24,960..25,838	879	-	292
27	gp16	25,886..26,194	309	-	102
28	p24	26,209..26,790	582	-	193
29	gp64	27,152..28,681	1530	+	509
30	vcath	28,709..29,683	975	-	324
31	vchit	29,725..31,386	1662	+	553
32	lef7	31,542..32,201	660	+	219
33	hycu32	32,274..33,002	729	-	242
34	hycu33	33,150..33,353	204	+	67
35	hycu34	33,379..33,630	252	-	83
	hr4 repeat region	33,662..33,979	318	+
36	pif	34,009..35,604	1596	-	531
37	hycu36	36,085..36,333	249	-	82
38	hycu37	36,358..36,651	294	-	97
39	bro-a	36,696..37,205	510	-	169
40	hycu39	37,239..37,856	618	+	205
41	hycu40	37,922..39,193	1272	+	423
42	hycu42	39,203..40,303	1101	-	366
43	hycu41	39,231..39,470	240	+	79
44	hycu43	40,380..40,820	441	+	146
45	hycu44	40,860..41,066	207	+	68
46	hycu45	41,118..41,531	414	+	137
47	hycu46	41,593..42,762	1170	+	389
48	hycu47	42,766..43,068	303	+	100
49	hycu48	43,078..43,842	765	-	254
50	p87	44,318..46,228	1911	-	636
51	p48	46,252..47,490	1239	+	412
52	p12	47,468..47,821	354	+	117
53	p40	47,830..48,888	1059	+	352
54	p6.9	48,929..49,099	171	+	56
55	lef5	49,096..49,884	789	-	262
56	hycu55	49,831..50,757	927	+	308
57	bro-b	50,798..51,772	975	-	324
58	bro-c	51,830..52,624	795	-	264
59	hycu58	52,649..53,170	522	-	173
60	p143	53,160..56,858	3699	+	1232
61	odv-e25	56,898..57,587	690	-	229
62	p18	57,592..58,071	480	-	159
63	hycu62	58,070..58,894	825	+	274
64	lef4	58,953..60,344	1392	-	463
65	vp39	60,338..61,396	1059	+	352
66	cg30	61,402..62,151	750	+	249
67	p15	62,111..62,473	363	-	120
	hr3a repeat region	62,955..63,121	167	-
	hr3b repeat region	63,374..63,684	311	-
68	vp91	63,750..66,227	2478	-	825
69	tlp	66,196..66,663	468	+	155
70	hycu70	66,545..67,201	657	+	218
71	gp41	67,194..68,318	1125	+	374
72	hycu72	68,321..68,635	315	+	104
73	hycu73	68,632..68,955	324	+	107
74	vlf1	68,957..70,090	1134	+	377
75	hycu75	70,118..70,372	255	+	84
76	hycu76	70,377..70,769	393	+	130
77	hycu77	70,782..71,303	522	+	173
78	hycu78	71,300..71,557	258	+	85
79	hycu79	71,575..71,754	180	-	59
80	iap2	71,786..72,517	732	-	243
81	met	72,498..73,310	813	-	270
82	hycu82	73,282..73,677	396	-	131
83	lef3	73,679..74,797	1119	+	372
84	desmop	74,794..77,490	2697	-	898
85	dnapol	77,461..80,415	2955	+	984
86	slp	80,466..81,488	1023	+	340
87	bro-d	81,560..82,543	984	+	327
88	lef9	82,871..84,340	1470	-	489
89	fp	84,404..85,030	627	+	208
90	FP	85,141..85,446	306	+	101
91	hycu92	85,430..85,891	462	+	153
92	hycu93	85,924..86,442	519	-	172
93	hycu94	86,598..86,846	249	-	82
94	hycu95	86,848..87,063	216	-	71
95	vp1054	87,113..88,093	981	-	326
96	lef10	88,122..88,367	246	-	81
97	hycu98	88,336..88,776	441	-	146
98	bjdp	89,067..90,041	975	-	324
99	lef8	90,068..92,689	2622	+	873
100	pcna	92,721..93,473	753	+	250
101	etm	93,475..93,846	372	+	123
102	hycu105	93,837..94,091	255	+	84
103	odv-e66	94,151..96,211	2061	-	686
104	orf104	96,255..96,605	351	-	116
105	hycu107	96,577..96,777	201	-	66
106	gta	96,780..98,273	1494	-	497
107	lef12	98,282..98,797	516	-	171
108	p47	98,796..99,980	1185	+	394
109	pkip	100,025..100,525	501	-	166
110	ssdbp	100,537..101,445	909	-	302
111	hycu113	101,499..101,882	384	+	127
112	iap1	101,879..102,709	831	+	276
113	lef6	102,709..103,086	378	+	125
114	hycu116	103,147..103,353	207	-	68
115	hycu117	103,399..104,781	1383	-	460
116	hycu118	104,780..105,352	573	+	190
117	hycu119	105,383..106,057	675	-	224
118	iap3	106,184..106,987	804	+	267
119	orf119	107,083..107,733	651	-	216
120	hycu121	108,005..110,053	2049	+	682
121	sod	110,081..110,539	459	-	152
122	ctl2	110,570..110,731	162	+	53
	hr2 repeat region	110,780..111,616	837	-
123	fgf	111,791..112,291	501	-	166
124	hycu125	112,565..113,185	621	-	206
125	vubi	113,202..113,459	258	+	85
126	p31	113,475..114,266	792	-	263
127	lef11	114,245..114,586	342	-	113
128	hycu129	114,552..115,190	639	-	212
129	env-pro	115,302..117,284	1983	-	660
130	pif2	117,462..118,610	1149	-	382
131	arf1	118,635..119,702	1068	+	355
132	hycu133	119,801..120,121	321	-	106
133	hycu134	120,120..121,187	1068	+	355
134	hycu135	121,226..121,849	624	-	207
135	hycu136/odv-e26	121,818..122,408	591	-	196
136	egt	122,609..124,090	1482	-	493
137	lef1	124,162..124,881	720	+	239
138	hycu140	124,862..125,860	999	+	332
139	hycu141	125,862..126,851	990	-	329
140	ptp1	127,011..127,559	549	+	182
141	ctl	127,537..127,698	162	-	53
142	bro-e	127,767..128,795	1029	-	342
143	hycu145	129,060..129,503	444	-	147
144	hycu146	129,560..129,820	261	+	86
145	lef2	129,822..130,448	627	+	208
146	hycu148	130,531..130,830	300	-	99

## Sheet: S2-4
Table S2-4 Comparison of amino acid sequences between HycuNPV-HB and HycuNPV-BJ isolates
QueryID	Identity	AlignmentLen	Mismatch	GapOpen	QueryStart	QueryEnd	SubjectStart	SubjectEnd	E-value	BitScore	SubjectDefID	SubjectDef
HB_001	100	246	0	0	1	246	1	246	0	508	BJ_001	polh
HB_002	99.27	548	4	4	1	548	1	544	0	1074	BJ_002	cap
HB_003	100	275	0	0	1	275	1	275	0	571	BJ_003	pk1
HB_004	100	79	0	0	1	79	1	79	4.41189e-55	157	BJ_004	hycu4
HB_005	100	327	0	0	1	327	1	327	0	678	BJ_005	pe38
HB_006	98.529	68	1	0	1	68	1	68	1.7626e-46	135	BJ_006	hypothetical protein
HB_007	99.715	351	1	0	1	351	52	402	0	726	BJ_020	ie2
HB_008	100	314	0	0	1	314	1	314	0	652	BJ_019	ep32
HB_009	100	377	0	0	1	377	1	377	0	760	BJ_018	odv-e56
HB_010	100	560	0	0	1	560	1	560	0	1165	BJ_017	ie1
HB_011	100	195	0	0	1	195	1	195	6.30594e-148	401	BJ_016	hycu11
HB_012	100	110	0	0	3	112	1	110	3.68634e-79	220	BJ_015	hrf1
HB_013	100	96	0	0	1	96	1	96	3.8246e-70	197	BJ_014	hycu12
HB_014	100	299	0	0	1	299	1	299	0	612	BJ_013	odv-e27
HB_015	100	93	0	0	1	93	1	93	2.44373e-63	179	BJ_012	odv-e18
HB_016	100	493	0	0	1	493	1	493	0	1012	BJ_011	p49
HB_017	100	240	0	0	1	240	1	240	0	497	BJ_010	ie0
HB_018	100	470	0	0	1	470	1	470	0	991	BJ_009	me53
HB_019	100	257	0	0	1	257	1	257	0	535	BJ_008	hycu18
HB_020	98.246	57	1	0	1	57	1	57	2.35356e-38	113	BJ_006	hypothetical protein
HB_021	100	52	0	0	1	52	61	112	9.10943e-36	108	BJ_007	hypothetical protein
HB_022	98.113	53	1	0	16	68	60	112	7.14537e-35	106	BJ_007	hypothetical protein
HB_023	100	645	0	0	1	645	1	645	0	1329	BJ_021	p74
HB_024	100	89	0	0	1	89	1	89	1.98005e-59	169	BJ_022	p10
HB_025	100	276	0	0	1	276	1	276	0	578	BJ_023	p26
HB_026	100	426	0	0	1	426	1	426	0	883	BJ_024	alkexo
HB_027	100	224	0	0	1	224	1	224	1.05397e-169	459	BJ_025	hycu24
HB_028	100	293	0	0	1	293	1	293	0	593	BJ_026	calyx
HB_029	100	103	0	0	1	103	1	103	9.99788e-74	206	BJ_027	gp16
HB_030	100	194	0	0	1	194	1	194	1.20493e-147	400	BJ_028	p24
HB_031	100	510	0	0	1	510	1	510	0	1063	BJ_029	gp64
HB_032	100	325	0	0	1	325	1	325	0	678	BJ_030	vcath
HB_033	100	554	0	0	1	554	1	554	0	1137	BJ_031	vchit
HB_034	100	220	0	0	1	220	1	220	3.23422e-167	452	BJ_032	lef7
HB_035	100	243	0	0	1	243	1	243	0	498	BJ_033	hycu32
HB_036	100	68	0	0	1	68	1	68	2.44026e-47	137	BJ_034	hycu33
HB_037	100	84	0	0	1	84	1	84	6.69015e-57	162	BJ_035	hycu34
HB_038	100	532	0	0	1	532	1	532	0	1094	BJ_036	pif
HB_039	100	83	0	0	1	83	1	83	1.61297e-60	171	BJ_037	hycu36
HB_040	100	98	0	0	1	98	1	98	2.12109e-70	197	BJ_038	hycu37
HB_041	100	170	0	0	1	170	1	170	4.33468e-126	344	BJ_039	bro-a
HB_042	100	206	0	0	1	206	1	206	5.07125e-153	415	BJ_040	hycu39
HB_043	100	424	0	0	1	424	1	424	0	873	BJ_041	hycu40
HB_044	100	367	0	0	1	367	1	367	0	762	BJ_042	hycu42
HB_045	100	80	0	0	1	80	1	80	6.98465e-54	154	BJ_043	hycu41
HB_046	100	147	0	0	1	147	1	147	8.95075e-111	303	BJ_044	hycu43
HB_047	100	69	0	0	1	69	1	69	8.94201e-50	143	BJ_045	hycu44
HB_048	100	138	0	0	1	138	1	138	1.45035e-102	282	BJ_046	hycu45
HB_049	100	390	0	0	1	390	1	390	0	802	BJ_047	hycu46
HB_050	100	101	0	0	1	101	1	101	2.52018e-71	200	BJ_048	hycu47
HB_051	100	255	0	0	1	255	1	255	0	519	BJ_049	hycu48
HB_052	100	637	0	0	1	637	1	637	0	1316	BJ_050	p87
HB_053	100	413	0	0	1	413	1	413	0	856	BJ_051	p48
HB_054	100	118	0	0	1	118	1	118	1.63813e-84	234	BJ_052	p12
HB_055	100	353	0	0	1	353	1	353	0	735	BJ_053	p40
HB_056	100	57	0	0	1	57	1	57	3.87598e-29	90	BJ_054	p6.9
HB_057	100	263	0	0	1	263	1	263	0	545	BJ_055	lef5
HB_058	100	309	0	0	1	309	1	309	0	641	BJ_056	hycu55
HB_059	100	325	0	0	1	325	1	325	0	674	BJ_057	bro-b
HB_060	99.623	265	1	0	1	265	1	265	0	548	BJ_058	bro-c
HB_061	100	174	0	0	1	174	1	174	7.52028e-129	351	BJ_059	hycu58
HB_062	99.919	1233	1	0	1	1233	1	1233	0	2569	BJ_060	p143
HB_063	100	230	0	0	1	230	1	230	6.88113e-177	477	BJ_061	odv-e25
HB_064	100	160	0	0	1	160	1	160	1.61234e-120	329	BJ_062	p18
HB_065	100	275	0	0	1	275	1	275	0	574	BJ_063	hycu62
HB_066	100	464	0	0	1	464	1	464	0	967	BJ_064	lef4
HB_067	100	353	0	0	1	353	1	353	0	725	BJ_065	vp39
HB_068	100	250	0	0	1	250	1	250	0	509	BJ_066	cg30
HB_069	100	121	0	0	1	121	1	121	2.03602e-90	250	BJ_067	p15
HB_070	79.545	44	9	0	1	44	1	44	2.51228e-21	73	BJ_006	hypothetical protein
HB_071	100	826	0	0	1	826	1	826	0	1715	BJ_068	vp91
HB_072	100	156	0	0	1	156	1	156	1.64741e-117	321	BJ_069	tlp
HB_073	100	219	0	0	1	219	1	219	1.7328e-166	450	BJ_070	hycu70
HB_074	100	375	0	0	1	375	1	375	0	777	BJ_071	gp41
HB_075	100	105	0	0	1	105	1	105	2.7703e-75	210	BJ_072	hycu72
HB_076	100	108	0	0	1	108	1	108	3.77974e-78	217	BJ_073	hycu73
HB_077	100	378	0	0	1	378	1	378	0	776	BJ_074	vlf1
HB_078	100	85	0	0	1	85	1	85	5.22737e-57	162	BJ_075	hycu75
HB_079	100	131	0	0	1	131	1	131	3.62763e-96	265	BJ_076	hycu76
HB_080	100	174	0	0	1	174	1	174	2.25929e-132	360	BJ_077	hycu77
HB_081	100	86	0	0	1	86	1	86	3.36619e-59	168	BJ_078	hycu78
HB_082	100	60	0	0	1	60	1	60	3.03583e-41	121	BJ_079	hycu79
HB_083	100	244	0	0	1	244	1	244	0	497	BJ_080	iap2
HB_084	100	271	0	0	1	271	1	271	0	556	BJ_081	met
HB_085	100	132	0	0	1	132	1	132	1.19783e-95	264	BJ_082	hycu82
HB_086	100	373	0	0	1	373	1	373	0	762	BJ_083	lef3
HB_087	100	899	0	0	1	899	1	899	0	1818	BJ_084	desmop
HB_088	100	985	0	0	1	985	1	985	0	2047	BJ_085	dnapol
HB_089	100	341	0	0	1	341	1	341	0	710	BJ_086	slp
HB_090	100	328	0	0	1	328	1	328	0	673	BJ_087	bro-d
HB_091	100	490	0	0	1	490	1	490	0	1014	BJ_088	lef9
HB_092	100	209	0	0	1	209	1	209	2.09742e-156	423	BJ_089	fp
HB_093	100	102	0	0	1	102	1	102	1.6212e-74	208	BJ_090	FP
HB_094	100	154	0	0	1	154	1	154	6.31387e-111	304	BJ_091	hycu92
HB_095	100	173	0	0	1	173	1	173	1.41308e-131	358	BJ_092	hycu93
HB_096	100	83	0	0	1	83	1	83	2.0381e-62	176	BJ_093	hycu94
HB_097	100	72	0	0	1	72	1	72	1.02991e-50	145	BJ_094	hycu95
HB_098	100	327	0	0	1	327	1	327	0	673	BJ_095	vp1054
HB_099	100	82	0	0	1	82	1	82	9.29534e-57	162	BJ_096	lef10
HB_100	100	147	0	0	1	147	1	147	1.29675e-111	305	BJ_097	hycu98
HB_101	100	325	0	0	1	325	1	325	0	666	BJ_098	bjdp
HB_102	100	874	0	0	1	874	1	874	0	1824	BJ_099	lef8
HB_103	100	251	0	0	1	251	1	251	0	508	BJ_100	pcna
HB_104	100	124	0	0	1	124	1	124	2.67566e-92	255	BJ_101	etm
HB_105	100	85	0	0	1	85	1	85	6.98303e-59	167	BJ_102	hycu105
HB_106	100	687	0	0	1	687	1	687	0	1425	BJ_103	odv-e66
HB_107	100	67	0	0	1	67	1	67	1.76729e-47	137	BJ_105	hycu107
HB_108	100	498	0	0	1	498	1	498	0	1039	BJ_106	gta
HB_109	100	172	0	0	1	172	1	172	2.48519e-129	352	BJ_107	lef12
HB_110	100	395	0	0	1	395	1	395	0	818	BJ_108	p47
HB_111	100	167	0	0	1	167	1	167	1.1334e-123	338	BJ_109	pkip
HB_112	100	303	0	0	1	303	1	303	0	637	BJ_110	ssdbp
HB_113	100	128	0	0	1	128	1	128	7.57045e-94	259	BJ_111	hycu113
HB_114	100	277	0	0	1	277	1	277	0	576	BJ_112	iap1
HB_115	100	126	0	0	1	126	1	126	1.16314e-94	261	BJ_113	lef6
HB_116	100	69	0	0	1	69	1	69	3.84447e-47	136	BJ_114	hycu116
HB_117	100	461	0	0	1	461	1	461	0	957	BJ_115	hycu117
HB_118	100	191	0	0	1	191	1	191	6.82416e-147	398	BJ_116	hycu118
HB_119	100	225	0	0	1	225	1	225	3.91558e-165	447	BJ_117	hycu119
HB_120	100	268	0	0	1	268	1	268	0	561	BJ_118	iap3
HB_121	100	105	0	0	9	113	113	217	9.43517e-76	216	BJ_119	hypothetical protein
HB_122	100	630	0	0	1	630	54	683	0	1313	BJ_120	hycu121
HB_123	100	153	0	0	1	153	1	153	4.43009e-113	309	BJ_121	sod
HB_124	100	54	0	0	1	54	1	54	4.40932e-36	107	BJ_122	ctl2
HB_125	100	167	0	0	1	167	1	167	2.54234e-125	341	BJ_123	fgf
HB_126	100	207	0	0	1	207	1	207	1.25603e-160	434	BJ_124	hycu125
HB_127	100	86	0	0	1	86	1	86	1.48832e-60	172	BJ_125	vubi
HB_128	100	264	0	0	1	264	1	264	0	543	BJ_126	p31
HB_129	100	114	0	0	1	114	1	114	1.80742e-84	234	BJ_127	lef11
HB_130	100	213	0	0	1	213	1	213	2.88063e-163	441	BJ_128	hycu129
HB_131	100	661	0	0	1	661	1	661	0	1368	BJ_129	env-pro
HB_132	100	383	0	0	1	383	1	383	0	789	BJ_130	pif2
HB_133	100	356	0	0	1	356	1	356	0	733	BJ_131	arf1
HB_134	100	107	0	0	1	107	1	107	3.99298e-79	220	BJ_132	hycu133
HB_135	100	356	0	0	1	356	1	356	0	740	BJ_133	hycu134
HB_136	100	208	0	0	1	208	1	208	8.71742e-157	425	BJ_134	hycu135
HB_137	100	197	0	0	1	197	1	197	2.27663e-147	400	BJ_135	hycu136/odv-e26
HB_138	100	494	0	0	1	494	1	494	0	1017	BJ_136	egt
HB_139	100	240	0	0	1	240	1	240	0	502	BJ_137	lef1
HB_140	100	333	0	0	1	333	1	333	0	694	BJ_138	hycu140
HB_141	100	330	0	0	1	330	1	330	0	688	BJ_139	hycu141
HB_142	100	183	0	0	1	183	1	183	8.72932e-140	380	BJ_140	ptp1
HB_143	100	54	0	0	1	54	1	54	2.93636e-36	108	BJ_141	ctl
HB_144	100	343	0	0	1	343	1	343	0	705	BJ_142	bro-e
HB_145	100	148	0	0	1	148	1	148	9.76037e-111	303	BJ_143	hycu145
HB_146	100	87	0	0	1	87	1	87	1.92115e-61	174	BJ_144	hycu146
HB_147	100	209	0	0	1	209	1	209	2.04826e-157	426	BJ_145	lef2
HB_148	100	100	0	0	1	100	1	100	4.55597e-65	184	BJ_146	hycu148
