# Supplementary material for: Genomic analysis of two Chinese isolates of hyphantria cunea nucleopolyhedrovirus reveals a novel species of alphabaculovirus that infects hyphantria cunea drury (lepidoptera: arctiidae)
Source: BMC Genomics. 2022 May 13;23:367. doi: 10.1186/s12864-022-08604-7 (PMC9107115; doi:10.1186/s12864-022-08604-7)
Supplement: Supplementary file 4 — Additional file 4. [file 12864_2022_8604_MOESM4_ESM.xls]

## Sheet: HcNPV assembled to N9 Annotatio
Table S3. SNPs detected based on inter-populational analysis by Geneious Pirme. The clean reads of HycuNPV-HB and HycuNPV-BJ were combined and mapped against the HycuNPV-N9 genome.
Name	Type	Minimum	Maximum	Length	Direction	# Intervals	gene	locus_tag	NCBI Feature Key	note	product	codon_start	protein_id	Amino Acid Change	CDS	CDS Codon Number	CDS Position	CDS Position Within Codon	Change	Codon Change	Coverage	Polymorphism Type	Protein Effect	Reference Frequency	Variant Frequency	Variant Nucleotide(s)	Variant Raw Frequency
polh CDS	CDS	1	738	738	forward	1	polh	HynVgp001	CDS	orf1 polh	Polyhedrin	1	YP_473189.1
polh gene	gene	1	738	738	forward	1	polh	HynVgp001	gene
T	Polymorphism	84	84	1	none	1	polh	HynVgp001		orf1 polh	Polyhedrin		YP_473189.1		polh CDS	28	84	3	C -> T	ATC -> ATT	14474	SNP (transition)	None	0.0001	0.998	T	14447
G	Polymorphism	102	102	1	none	1	polh	HynVgp001		orf1 polh	Polyhedrin		YP_473189.1		polh CDS	34	102	3	A -> G	AAA -> AAG	14861	SNP (transition)	None	0.0001	0.999	G	14843
C	Polymorphism	114	114	1	none	1	polh	HynVgp001		orf1 polh	Polyhedrin		YP_473189.1		polh CDS	38	114	3	T -> C	CTT -> CTC	15095	SNP (transition)	None	0.0004	0.998	C	15062
A	Polymorphism	123	123	1	none	1	polh	HynVgp001		orf1 polh	Polyhedrin		YP_473189.1		polh CDS	41	123	3	G -> A	GAG -> GAA	15377	SNP (transition)	None	0.0002	0.998	A	15345
G	Polymorphism	171	171	1	none	1	polh	HynVgp001		orf1 polh	Polyhedrin		YP_473189.1		polh CDS	57	171	3	A -> G	GAA -> GAG	16226	SNP (transition)	None		0.999	G	16213
C	Polymorphism	177	177	1	none	1	polh	HynVgp001		orf1 polh	Polyhedrin		YP_473189.1		polh CDS	59	177	3	T -> C	CCT -> CCC	16458	SNP (transition)	None	0.0001	0.999	C	16439
T	Polymorphism	180	180	1	none	1	polh	HynVgp001		orf1 polh	Polyhedrin		YP_473189.1		polh CDS	60	180	3	C -> T	TTC -> TTT	16522	SNP (transition)	None	0.0001	0.998	T	16482
G	Polymorphism	201	201	1	none	1	polh	HynVgp001		orf1 polh	Polyhedrin		YP_473189.1		polh CDS	67	201	3	A -> G	CAA -> CAG	17593	SNP (transition)	None	0.0002	0.998	G	17553
G	Polymorphism	219	219	1	none	1	polh	HynVgp001		orf1 polh	Polyhedrin		YP_473189.1		polh CDS	73	219	3	A -> G	AAA -> AAG	18320	SNP (transition)	None	0.0001	0.998	G	18285
G	Polymorphism	222	222	1	none	1	polh	HynVgp001		orf1 polh	Polyhedrin		YP_473189.1		polh CDS	74	222	3	A -> G	GAA -> GAG	18474	SNP (transition)	None	0.0001	0.999	G	18449
T	Polymorphism	234	234	1	none	1	polh	HynVgp001		orf1 polh	Polyhedrin		YP_473189.1		polh CDS	78	234	3	C -> T	GTC -> GTT	18634	SNP (transition)	None	0.0001	0.999	T	18608
A	Polymorphism	237	237	1	none	1	polh	HynVgp001		orf1 polh	Polyhedrin		YP_473189.1		polh CDS	79	237	3	G -> A	AAG -> AAA	18559	SNP (transition)	None	0.0001	0.998	A	18517
T	Polymorphism	258	258	1	none	1	polh	HynVgp001		orf1 polh	Polyhedrin		YP_473189.1		polh CDS	86	258	3	C -> T	ATC -> ATT	19029	SNP (transition)	None	0.0002	0.998	T	18985
C	Polymorphism	288	288	1	none	1	polh	HynVgp001		orf1 polh	Polyhedrin		YP_473189.1		polh CDS	96	288	3	T -> C	CGT -> CGC	19218	SNP (transition)	None	0.0002	0.999	C	19197
G	Polymorphism	312	312	1	none	1	polh	HynVgp001		orf1 polh	Polyhedrin		YP_473189.1		polh CDS	104	312	3	A -> G	GAA -> GAG	19435	SNP (transition)	None	0.0001	0.999	G	19415
T	Polymorphism	357	357	1	none	1	polh	HynVgp001		orf1 polh	Polyhedrin		YP_473189.1		polh CDS	119	357	3	C -> T	TTC -> TTT	20142	SNP (transition)	None	0.0002	0.999	T	20125
T	Polymorphism	360	360	1	none	1	polh	HynVgp001		orf1 polh	Polyhedrin		YP_473189.1		polh CDS	120	360	3	G -> T	CTG -> CTT	20261	SNP (transversion)	None	0.001	0.999	T	20237
T	Polymorphism	370	370	1	none	1	polh	HynVgp001		orf1 polh	Polyhedrin		YP_473189.1		polh CDS	124	370	1	C -> T	CTG -> TTG	20201	SNP (transition)	None	0.0002	0.997	T	20146
C	Polymorphism	375	375	1	none	1	polh	HynVgp001		orf1 polh	Polyhedrin		YP_473189.1		polh CDS	125	375	3	T -> C	CGT -> CGC	20274	SNP (transition)	None	0.0001	0.999	C	20254
C	Polymorphism	390	390	1	none	1	polh	HynVgp001		orf1 polh	Polyhedrin		YP_473189.1		polh CDS	130	390	3	T -> C	AAT -> AAC	20694	SNP (transition)	None	0.0001	0.999	C	20679
G	Polymorphism	402	402	1	none	1	polh	HynVgp001		orf1 polh	Polyhedrin		YP_473189.1		polh CDS	134	402	3	A -> G	AAA -> AAG	21177	SNP (transition)	None	0.0001	0.998	G	21142
C	Polymorphism	417	417	1	none	1	polh	HynVgp001		orf1 polh	Polyhedrin		YP_473189.1		polh CDS	139	417	3	T -> C	CAT -> CAC	21438	SNP (transition)	None	0.0001	0.999	C	21424
T	Polymorphism	423	423	1	none	1	polh	HynVgp001		orf1 polh	Polyhedrin		YP_473189.1		polh CDS	141	423	3	C -> T	CTC -> CTT	21704	SNP (transition)	None	0.0001	0.998	T	21661
C	Polymorphism	459	459	1	none	1	polh	HynVgp001		orf1 polh	Polyhedrin		YP_473189.1		polh CDS	153	459	3	T -> C	ATT -> ATC	22355	SNP (transition)	None	0.0002	0.999	C	22336
C	Polymorphism	465	465	1	none	1	polh	HynVgp001		orf1 polh	Polyhedrin		YP_473189.1		polh CDS	155	465	3	T -> C	ATT -> ATC	22474	SNP (transition)	None		0.999	C	22459
G	Polymorphism	471	471	1	none	1	polh	HynVgp001		orf1 polh	Polyhedrin		YP_473189.1		polh CDS	157	471	3	A -> G	GAA -> GAG	22316	SNP (transition)	None	0.0001	0.999	G	22297
G	Polymorphism	483	483	1	none	1	polh	HynVgp001		orf1 polh	Polyhedrin		YP_473189.1		polh CDS	161	483	3	A -> G	GTA -> GTG	21982	SNP (transition)	None	5e-05	0.999	G	21963
T	Polymorphism	507	507	1	none	1	polh	HynVgp001		orf1 polh	Polyhedrin		YP_473189.1		polh CDS	169	507	3	C -> T	ATC -> ATT	21228	SNP (transition)	None	5e-05	0.997	T	21162
C	Polymorphism	511	511	1	none	1	polh	HynVgp001		orf1 polh	Polyhedrin		YP_473189.1		polh CDS	171	511	1	T -> C	TTG -> CTG	21064	SNP (transition)	None	5e-05	0.999	C	21045
A	Polymorphism	531	531	1	none	1	polh	HynVgp001		orf1 polh	Polyhedrin		YP_473189.1		polh CDS	177	531	3	C -> A	GGC -> GGA	20910	SNP (transversion)	None	0.0003	0.999	A	20892
C	Polymorphism	549	549	1	none	1	polh	HynVgp001		orf1 polh	Polyhedrin		YP_473189.1		polh CDS	183	549	3	T -> C	ATT -> ATC	20223	SNP (transition)	None	0.0001	0.999	C	20211
G	Polymorphism	570	570	1	none	1	polh	HynVgp001		orf1 polh	Polyhedrin		YP_473189.1		polh CDS	190	570	3	A -> G	TCA -> TCG	19382	SNP (transition)	None	0.0002	0.999	G	19356
A	Polymorphism	579	579	1	none	1	polh	HynVgp001		orf1 polh	Polyhedrin		YP_473189.1		polh CDS	193	579	3	G -> A	CAG -> CAA	18926	SNP (transition)	None	0.0001	0.996	A	18854
T	Polymorphism	582	582	1	none	1	polh	HynVgp001		orf1 polh	Polyhedrin		YP_473189.1		polh CDS	194	582	3	C -> T	TTC -> TTT	18808	SNP (transition)	None	0.0001	0.999	T	18795
A	Polymorphism	603	603	1	none	1	polh	HynVgp001		orf1 polh	Polyhedrin		YP_473189.1		polh CDS	201	603	3	G -> A	GAG -> GAA	18486	SNP (transition)	None		0.998	A	18451
G	Polymorphism	651	651	1	none	1	polh	HynVgp001		orf1 polh	Polyhedrin		YP_473189.1		polh CDS	217	651	3	A -> G	GAA -> GAG	19455	SNP (transition)	None	0.0001	0.999	G	19427
G	Polymorphism	657	657	1	none	1	polh	HynVgp001		orf1 polh	Polyhedrin		YP_473189.1		polh CDS	219	657	3	A -> G	GAA -> GAG	19490	SNP (transition)	None	0.0001	0.999	G	19478
C	Polymorphism	666	666	1	none	1	polh	HynVgp001		orf1 polh	Polyhedrin		YP_473189.1		polh CDS	222	666	3	T -> C	ATT -> ATC	19403	SNP (transition)	None	0.0002	0.999	C	19380
G	Polymorphism	669	669	1	none	1	polh	HynVgp001		orf1 polh	Polyhedrin		YP_473189.1		polh CDS	223	669	3	A -> G	GAA -> GAG	19454	SNP (transition)	None	0.0002	0.999	G	19428
C	Polymorphism	675	675	1	none	1	polh	HynVgp001		orf1 polh	Polyhedrin		YP_473189.1		polh CDS	225	675	3	T -> C	TCT -> TCC	19348	SNP (transition)	None	0.0001	0.998	C	19315
A	Polymorphism	693	693	1	none	1	polh	HynVgp001		orf1 polh	Polyhedrin		YP_473189.1		polh CDS	231	693	3	G -> A	AAG -> AAA	19524	SNP (transition)	None	0.001	0.998	A	19482
G	Polymorphism	717	717	1	none	1	polh	HynVgp001		orf1 polh	Polyhedrin		YP_473189.1		polh CDS	239	717	3	A -> G	CTA -> CTG	19401	SNP (transition)	None	0.0003	0.999	G	19380
cap CDS	CDS	735	2354	1620	reverse	1	cap	HynVgp002	CDS	orf2 1629capsid	1629capsid	1	YP_473190.1
cap gene	gene	735	2354	1620	reverse	1	cap	HynVgp002	gene
A	Polymorphism	747	747	1	none	1	cap	HynVgp002		orf2 1629capsid	1629capsid		YP_473190.1		cap CDS	536	1608	3	C -> A	TCG -> TCT	19345	SNP (transversion)	None	0.001	0.998	A	19310
C	Polymorphism	750	750	1	none	1	cap	HynVgp002		orf2 1629capsid	1629capsid		YP_473190.1		cap CDS	535	1605	3	T -> C	GCA -> GCG	19194	SNP (transition)	None	0.0002	0.999	C	19176
A	Polymorphism	768	768	1	none	1	cap	HynVgp002		orf2 1629capsid	1629capsid		YP_473190.1		cap CDS	529	1587	3	G -> A	TCC -> TCT	18158	SNP (transition)	None	0.0001	0.999	A	18133
T	Polymorphism	771	771	1	none	1	cap	HynVgp002		orf2 1629capsid	1629capsid		YP_473190.1		cap CDS	528	1584	3	C -> T	TTG -> TTA	18180	SNP (transition)	None	0.0001	0.998	T	18144
T	Polymorphism	803	803	1	none	1	cap	HynVgp002		orf2 1629capsid	1629capsid		YP_473190.1	V -> I	cap CDS	518	1552	1	C -> T	GTT -> ATT	16638	SNP (transition)	Substitution	0.0002	0.999	T	16621
A	Polymorphism	807	807	1	none	1	cap	HynVgp002		orf2 1629capsid	1629capsid		YP_473190.1		cap CDS	516	1548	3	G -> A	GCC -> GCT	16397	SNP (transition)	None		0.998	A	16358
G	Polymorphism	810	810	1	none	1	cap	HynVgp002		orf2 1629capsid	1629capsid		YP_473190.1		cap CDS	515	1545	3	A -> G	GAT -> GAC	16227	SNP (transition)	None	0.0002	0.998	G	16201
G	Polymorphism	813	813	1	none	1	cap	HynVgp002		orf2 1629capsid	1629capsid		YP_473190.1		cap CDS	514	1542	3	A -> G	TTT -> TTC	16179	SNP (transition)	None		0.999	G	16169
G	Polymorphism	843	843	1	none	1	cap	HynVgp002		orf2 1629capsid	1629capsid		YP_473190.1		cap CDS	504	1512	3	A -> G	CGT -> CGC	15753	SNP (transition)	None	0.0001	0.999	G	15734
C	Polymorphism	849	849	1	none	1	cap	HynVgp002		orf2 1629capsid	1629capsid		YP_473190.1		cap CDS	502	1506	3	T -> C	GAA -> GAG	16039	SNP (transition)	None	0.0001	0.998	C	16007
T	Polymorphism	867	867	1	none	1	cap	HynVgp002		orf2 1629capsid	1629capsid		YP_473190.1		cap CDS	496	1488	3	C -> T	TTG -> TTA	15905	SNP (transition)	None	0.0003	0.993	T	15800
C	Polymorphism	938	938	1	none	1	cap	HynVgp002		orf2 1629capsid	1629capsid		YP_473190.1	S -> G	cap CDS	473	1417	1	T -> C	AGT -> GGT	16466	SNP (transition)	Substitution	0.0002	0.998	C	16429
G	Polymorphism	959	959	1	none	1	cap	HynVgp002		orf2 1629capsid	1629capsid		YP_473190.1	M -> L	cap CDS	466	1396	1	T -> G	ATG -> CTG	16367	SNP (transversion)	Substitution	0.001	0.997	G	16324
G	Polymorphism	973	973	1	none	1	cap	HynVgp002		orf2 1629capsid	1629capsid		YP_473190.1	R -> T	cap CDS	461	1382	2	C -> G	AGG -> ACG	15979	SNP (transversion)	Substitution	0.0001	0.998	G	15944
A	Polymorphism	1014	1014	1	none	1	cap	HynVgp002		orf2 1629capsid	1629capsid		YP_473190.1		cap CDS	447	1341	3	G -> A	ATC -> ATT	14610	SNP (transition)	None	0.0005	0.996	A	14557
C	Polymorphism	1026	1026	1	none	1	cap	HynVgp002		orf2 1629capsid	1629capsid		YP_473190.1		cap CDS	443	1329	3	T -> C	AAA -> AAG	13719	SNP (transition)	None	0.0003	0.997	C	13680
T	Polymorphism	1029	1029	1	none	1	cap	HynVgp002		orf2 1629capsid	1629capsid		YP_473190.1		cap CDS	442	1326	3	C -> T	AAG -> AAA	13648	SNP (transition)	None	0.0001	0.998	T	13616
T	Polymorphism	1038	1038	1	none	1	cap	HynVgp002		orf2 1629capsid	1629capsid		YP_473190.1		cap CDS	439	1317	3	C -> T	TTG -> TTA	13327	SNP (transition)	None	0.0002	0.996	T	13280
C	Polymorphism	1052	1052	1	none	1	cap	HynVgp002		orf2 1629capsid	1629capsid		YP_473190.1	T -> A	cap CDS	435	1303	1	T -> C	ACC -> GCC	13136	SNP (transition)	Substitution	0.001	0.998	C	13109
A	Polymorphism	1062	1062	1	none	1	cap	HynVgp002		orf2 1629capsid	1629capsid		YP_473190.1		cap CDS	431	1293	3	G -> A	AAC -> AAT	13070	SNP (transition)	None	0.0003	0.997	A	13036
A	Polymorphism	1077	1077	1	none	1	cap	HynVgp002		orf2 1629capsid	1629capsid		YP_473190.1		cap CDS	426	1278	3	G -> A	GAC -> GAT	12970	SNP (transition)	None	0.0001	0.998	A	12948
A	Polymorphism	1092	1092	1	none	1	cap	HynVgp002		orf2 1629capsid	1629capsid		YP_473190.1		cap CDS	421	1263	3	G -> A	TTC -> TTT	12790	SNP (transition)	None	0.0002	0.999	A	12774
T	Polymorphism	1103	1103	1	none	1	cap	HynVgp002		orf2 1629capsid	1629capsid		YP_473190.1	S -> T	cap CDS	418	1252	1	A -> T	TCA -> ACA	12839	SNP (transversion)	Substitution	0.001	0.999	T	12822
C	Polymorphism	1128	1128	1	none	1	cap	HynVgp002		orf2 1629capsid	1629capsid		YP_473190.1		cap CDS	409	1227	3	T -> C	GTA -> GTG	13260	SNP (transition)	None		0.996	C	13208
A	Polymorphism	1146	1146	1	none	1	cap	HynVgp002		orf2 1629capsid	1629capsid		YP_473190.1		cap CDS	403	1209	3	G -> A	CGC -> CGT	14023	SNP (transition)	None		0.999	A	14005
G	Polymorphism	1155	1155	1	none	1	cap	HynVgp002		orf2 1629capsid	1629capsid		YP_473190.1		cap CDS	400	1200	3	A -> G	GCT -> GCC	14473	SNP (transition)	None	0.0004	0.997	G	14431
A	Polymorphism	1185	1185	1	none	1	cap	HynVgp002		orf2 1629capsid	1629capsid		YP_473190.1		cap CDS	390	1170	3	G -> A	GAC -> GAT	15700	SNP (transition)	None	0.0001	0.997	A	15649
A	Polymorphism	1200	1200	1	none	1	cap	HynVgp002		orf2 1629capsid	1629capsid		YP_473190.1		cap CDS	385	1155	3	C -> A	TCG -> TCT	15968	SNP (transversion)	None	0.002	0.997	A	15922
A	Polymorphism	1224	1224	1	none	1	cap	HynVgp002		orf2 1629capsid	1629capsid		YP_473190.1		cap CDS	377	1131	3	G -> A	ACC -> ACT	16222	SNP (transition)	None	0.0002	0.998	A	16191
A	Polymorphism	1248	1248	1	none	1	cap	HynVgp002		orf2 1629capsid	1629capsid		YP_473190.1		cap CDS	369	1107	3	C -> A	CTG -> CTT	16629	SNP (transversion)	None	0.001	0.998	A	16597
G	Polymorphism	1257	1257	1	none	1	cap	HynVgp002		orf2 1629capsid	1629capsid		YP_473190.1		cap CDS	366	1098	3	A -> G	GCT -> GCC	16873	SNP (transition)	None	0.0001	0.999	G	16851
G	Polymorphism	1267	1267	1	none	1	cap	HynVgp002		orf2 1629capsid	1629capsid		YP_473190.1	V -> A	cap CDS	363	1088	2	A -> G	GTT -> GCT	17338	SNP (transition)	Substitution	0.0001	0.997	G	17291
C	Polymorphism	1306	1306	1	none	1	cap	HynVgp002		orf2 1629capsid	1629capsid		YP_473190.1	H -> R	cap CDS	350	1049	2	T -> C	CAC -> CGC	17830	SNP (transition)	Substitution	0.0001	0.997	C	17784
T	Polymorphism	1317	1317	1	none	1	cap	HynVgp002		orf2 1629capsid	1629capsid		YP_473190.1		cap CDS	346	1038	3	C -> T	AGG -> AGA	17856	SNP (transition)	None	0.0004	0.996	T	17785
C	Polymorphism	1329	1329	1	none	1	cap	HynVgp002		orf2 1629capsid	1629capsid		YP_473190.1		cap CDS	342	1026	3	T -> C	AAA -> AAG	18779	SNP (transition)	None	0.0001	0.994	C	18672
T	Polymorphism	1367	1367	1	none	1	cap	HynVgp002		orf2 1629capsid	1629capsid		YP_473190.1	E -> K	cap CDS	330	988	1	C -> T	GAG -> AAG	20809	SNP (transition)	Substitution	0.0002	0.997	T	20752
A	Polymorphism	1401	1401	1	none	1	cap	HynVgp002		orf2 1629capsid	1629capsid		YP_473190.1		cap CDS	318	954	3	G -> A	CCC -> CCT	21349	SNP (transition)	None	0.0002	0.998	A	21301
T	Polymorphism	1410	1410	1	none	1	cap	HynVgp002		orf2 1629capsid	1629capsid		YP_473190.1		cap CDS	315	945	3	C -> T	AAG -> AAA	21390	SNP (transition)	None	0.0002	0.996	T	21305
G	Polymorphism	1413	1413	1	none	1	cap	HynVgp002		orf2 1629capsid	1629capsid		YP_473190.1	K -> N	cap CDS	314	942	3	T -> G	AAA -> AAC	21287	SNP (transversion)	Substitution	0.002	0.998	G	21245
A	Polymorphism	1418	1418	1	none	1	cap	HynVgp002		orf2 1629capsid	1629capsid		YP_473190.1		cap CDS	313	937	1	G -> A	CTA -> TTA	21124	SNP (transition)	None	0.0003	0.998	A	21077
C	Polymorphism	1446	1446	1	none	1	cap	HynVgp002		orf2 1629capsid	1629capsid		YP_473190.1		cap CDS	303	909	3	T -> C	TTA -> TTG	21159	SNP (transition)	None	0.0002	0.998	C	21121
T	Polymorphism	1485	1485	1	none	1	cap	HynVgp002		orf2 1629capsid	1629capsid		YP_473190.1		cap CDS	290	870	3	C -> T	GAG -> GAA	21693	SNP (transition)	None	0.0001	0.995	T	21588
T	Polymorphism	1545	1545	1	none	1	cap	HynVgp002		orf2 1629capsid	1629capsid		YP_473190.1		cap CDS	270	810	3	A -> T	CCT -> CCA	18024	SNP (transversion)	None	0.002	0.967	T	17424
C	Polymorphism	1548	1548	1	none	1	cap	HynVgp002		orf2 1629capsid	1629capsid		YP_473190.1		cap CDS	269	807	3	T -> C	CCA -> CCG	17994	SNP (transition)	None	0.005	0.955	C	17182
A	Polymorphism	1551	1551	1	none	1	cap	HynVgp002		orf2 1629capsid	1629capsid		YP_473190.1		cap CDS	268	804	3	C -> A	CCG -> CCT	18155	SNP (transversion)	None	0.002	0.799	A	14505
G	Polymorphism	1551	1551	1	none	1	cap	HynVgp002		orf2 1629capsid	1629capsid		YP_473190.1		cap CDS	268	804	3	C -> G	CCG -> CCC	18155	SNP (transversion)	None	0.002	0.182	G	3313
A	Polymorphism	1577	1577	1	none	1	cap	HynVgp002		orf2 1629capsid	1629capsid		YP_473190.1	P -> S	cap CDS	260	778	1	G -> A	CCA -> TCA	17985	SNP (transition)	Substitution	0.762	0.178	A	3202
A	Polymorphism	1580	1580	1	none	1	cap	HynVgp002		orf2 1629capsid	1629capsid		YP_473190.1	P -> S	cap CDS	259	775	1	G -> A	CCG -> TCG	18113	SNP (transition)	Substitution	0.727	0.177	A	3197
T	Polymorphism	1580	1580	1	none	1	cap	HynVgp002		orf2 1629capsid	1629capsid		YP_473190.1	P -> T	cap CDS	259	775	1	G -> T	CCG -> ACG	18113	SNP (transversion)	Substitution	0.727	0.051	T	932
C	Polymorphism	1583	1583	1	none	1	cap	HynVgp002		orf2 1629capsid	1629capsid		YP_473190.1	P -> A	cap CDS	258	772	1	G -> C	CCA -> GCA	18313	SNP (transversion)	Substitution	0.746	0.182	C	3329
T	Polymorphism	1584	1584	1	none	1	cap	HynVgp002		orf2 1629capsid	1629capsid		YP_473190.1		cap CDS	257	771	3	C -> T	CCG -> CCA	18404	SNP (transition)	None	0.214	0.739	T	13604
C	Polymorphism	1587	1587	1	none	1	cap	HynVgp002		orf2 1629capsid	1629capsid		YP_473190.1		cap CDS	256	768	3	A -> C	CCT -> CCG	18419	SNP (transversion)	None	0.009	0.754	C	13890
C	Polymorphism	1590	1590	1	none	1	cap	HynVgp002		orf2 1629capsid	1629capsid		YP_473190.1		cap CDS	255	765	3	A -> C	CCT -> CCG	18558	SNP (transversion)	None	0.114	0.101	C	1882
T	Polymorphism	1590	1590	1	none	1	cap	HynVgp002		orf2 1629capsid	1629capsid		YP_473190.1		cap CDS	255	765	3	A -> T	CCT -> CCA	18558	SNP (transversion)	None	0.114	0.738	T	13688
C	Polymorphism	1593	1593	1	none	1	cap	HynVgp002		orf2 1629capsid	1629capsid		YP_473190.1		cap CDS	254	762	3	A -> C	CCT -> CCG	18599	SNP (transversion)	None	0.009	0.697	C	12971
T	Polymorphism	1593	1593	1	none	1	cap	HynVgp002		orf2 1629capsid	1629capsid		YP_473190.1		cap CDS	254	762	3	A -> T	CCT -> CCA	18599	SNP (transversion)	None	0.009	0.182	T	3383
G	Polymorphism	1596	1596	1	none	1	cap	HynVgp002		orf2 1629capsid	1629capsid		YP_473190.1		cap CDS	253	759	3	A -> G	CCT -> CCC	18729	SNP (transition)	None	0.061	0.719	G	13466
T	Polymorphism	1596	1596	1	none	1	cap	HynVgp002		orf2 1629capsid	1629capsid		YP_473190.1		cap CDS	253	759	3	A -> T	CCT -> CCA	18729	SNP (transversion)	None	0.061	0.073	T	1372
T	Polymorphism	1599	1599	1	none	1	cap	HynVgp002		orf2 1629capsid	1629capsid		YP_473190.1	M -> I	cap CDS	252	756	3	C -> T	ATG -> ATA	18984	SNP (transition)	Substitution	0.646	0.117	T	2230
C	Polymorphism	1602	1602	1	none	1	cap	HynVgp002		orf2 1629capsid	1629capsid		YP_473190.1	N -> K	cap CDS	251	753	3	A -> C	AAT -> AAG	19175	SNP (transversion)	Substitution	0.534	0.117	C	2242
A	Polymorphism	1607	1607	1	none	1	cap	HynVgp002		orf2 1629capsid	1629capsid		YP_473190.1	P -> S	cap CDS	250	748	1	G -> A	CCA -> TCA	19755	SNP (transition)	Substitution	0.506	0.474	A	9358
A	Polymorphism	1610	1610	1	none	1	cap	HynVgp002		orf2 1629capsid	1629capsid		YP_473190.1	P -> S	cap CDS	249	745	1	G -> A	CCG -> TCG	19815	SNP (transition)	Substitution	0.529	0.452	A	8961
C	Polymorphism	1613	1613	1	none	1	cap	HynVgp002		orf2 1629capsid	1629capsid		YP_473190.1	P -> A	cap CDS	248	742	1	G -> C	CCA -> GCA	19879	SNP (transversion)	Substitution	0.567	0.429	C	8521
C	Polymorphism	1617	1617	1	none	1	cap	HynVgp002		orf2 1629capsid	1629capsid		YP_473190.1		cap CDS	246	738	3	A -> C	CCT -> CCG	19822	SNP (transversion)	None	0.007	0.449	C	8902
T	Polymorphism	1620	1620	1	none	1	cap	HynVgp002		orf2 1629capsid	1629capsid		YP_473190.1		cap CDS	245	735	3	A -> T	CCT -> CCA	19996	SNP (transversion)	None	0.461	0.45	T	8995
G	Polymorphism	1625	1625	1	none	1	cap	HynVgp002		orf2 1629capsid	1629capsid		YP_473190.1	T -> P	cap CDS	244	730	1	T -> G	ACT -> CCT	19797	SNP (transversion)	Substitution	0.008	0.111	G	2197
C	Polymorphism	1626	1626	1	none	1	cap	HynVgp002		orf2 1629capsid	1629capsid		YP_473190.1		cap CDS	243	729	3	T -> C	CCA -> CCG	19721	SNP (transition)	None	0.62	0.335	C	6605
T	Polymorphism	1629	1629	1	none	1	cap	HynVgp002		orf2 1629capsid	1629capsid		YP_473190.1		cap CDS	242	726	3	C -> T	CCG -> CCA	19524	SNP (transition)	None	0.001	0.958	T	18706
C	Polymorphism	1632	1632	1	none	1	cap	HynVgp002		orf2 1629capsid	1629capsid		YP_473190.1		cap CDS	241	723	3	T -> C	CCA -> CCG	19485	SNP (transition)	None	0.001	0.289	C	5637
G	Polymorphism	1632	1632	1	none	1	cap	HynVgp002		orf2 1629capsid	1629capsid		YP_473190.1		cap CDS	241	723	3	T -> G	CCA -> CCC	19485	SNP (transversion)	None	0.001	0.709	G	13811
T	Polymorphism	1635	1635	1	none	1	cap	HynVgp002		orf2 1629capsid	1629capsid		YP_473190.1		cap CDS	240	720	3	C -> T	CCG -> CCA	19356	SNP (transition)	None	0.726	0.272	T	5271
C	Polymorphism	1652	1652	1	none	1	cap	HynVgp002		orf2 1629capsid	1629capsid		YP_473190.1	I -> V	cap CDS	235	703	1	T -> C	ATT -> GTT	18225	SNP (transition)	Substitution	0.0003	0.874	C	15933
A	Polymorphism	1667	1667	1	none	1	cap	HynVgp002		orf2 1629capsid	1629capsid		YP_473190.1	T -> S	cap CDS	230	688	1	T -> A	ACT -> TCT	17727	SNP (transversion)	Substitution	0.001	0.999	A	17710
T	Polymorphism	1673	1673	1	none	1	cap	HynVgp002		orf2 1629capsid	1629capsid		YP_473190.1	H -> N	cap CDS	228	682	1	G -> T	CAT -> AAT	18615	SNP (transversion)	Substitution	0.001	0.998	T	18574
G	Polymorphism	1692	1692	1	none	1	cap	HynVgp002		orf2 1629capsid	1629capsid		YP_473190.1		cap CDS	221	663	3	C -> G	CCG -> CCC	19414	SNP (transversion)	None	0.0001	0.999	G	19386
A	Polymorphism	1760	1760	1	none	1	cap	HynVgp002		orf2 1629capsid	1629capsid		YP_473190.1	T -> S	cap CDS	199	595	1	T -> A	ACT -> TCT	15880	SNP (transversion)	Substitution	0.002	0.997	A	15830
G	Polymorphism	1767	1767	1	none	1	cap	HynVgp002		orf2 1629capsid	1629capsid		YP_473190.1		cap CDS	196	588	3	A -> G	TCT -> TCC	15692	SNP (transition)	None	0.0002	0.998	G	15660
T	Polymorphism	1797	1797	1	none	1	cap	HynVgp002		orf2 1629capsid	1629capsid		YP_473190.1		cap CDS	186	558	3	C -> T	CAG -> CAA	15819	SNP (transition)	None		0.998	T	15786
T	Polymorphism	1821	1821	1	none	1	cap	HynVgp002		orf2 1629capsid	1629capsid		YP_473190.1		cap CDS	178	534	3	C -> T	CAG -> CAA	16098	SNP (transition)	None		0.998	T	16066
G	Polymorphism	1852	1852	1	none	1	cap	HynVgp002		orf2 1629capsid	1629capsid		YP_473190.1	Q -> P	cap CDS	168	503	2	T -> G	CAA -> CCA	15716	SNP (transversion)	Substitution	0.002	0.998	G	15686
G	Polymorphism	1894	1894	1	none	1	cap	HynVgp002		orf2 1629capsid	1629capsid		YP_473190.1	L -> S	cap CDS	154	461	2	A -> G	TTG -> TCG	14586	SNP (transition)	Substitution	0.0001	0.998	G	14557
C	Polymorphism	1898	1898	1	none	1	cap	HynVgp002		orf2 1629capsid	1629capsid		YP_473190.1	N -> D	cap CDS	153	457	1	T -> C	AAT -> GAT	14428	SNP (transition)	Substitution	0.0001	0.999	C	14407
G	Polymorphism	1921	1921	1	none	1	cap	HynVgp002		orf2 1629capsid	1629capsid		YP_473190.1	R -> P	cap CDS	145	434	2	C -> G	CGT -> CCT	13887	SNP (transversion)	Substitution	0.0001	0.998	G	13866
G	Polymorphism	1947	1947	1	none	1	cap	HynVgp002		orf2 1629capsid	1629capsid		YP_473190.1		cap CDS	136	408	3	A -> G	TAT -> TAC	13530	SNP (transition)	None	0.0001	0.999	G	13511
C	Polymorphism	1986	1986	1	none	1	cap	HynVgp002		orf2 1629capsid	1629capsid		YP_473190.1		cap CDS	123	369	3	T -> C	GTA -> GTG	14122	SNP (transition)	None	0.0001	0.998	C	14099
G	Polymorphism	1989	1989	1	none	1	cap	HynVgp002		orf2 1629capsid	1629capsid		YP_473190.1		cap CDS	122	366	3	A -> G	GAT -> GAC	14106	SNP (transition)	None	0.0001	0.999	G	14094
C	Polymorphism	2013	2013	1	none	1	cap	HynVgp002		orf2 1629capsid	1629capsid		YP_473190.1		cap CDS	114	342	3	T -> C	TTA -> TTG	14804	SNP (transition)	None	0.0002	0.999	C	14792
G	Polymorphism	2016	2016	1	none	1	cap	HynVgp002		orf2 1629capsid	1629capsid		YP_473190.1		cap CDS	113	339	3	A -> G	GGT -> GGC	14915	SNP (transition)	None	0.0005	0.996	G	14862
C	Polymorphism	2030	2030	1	none	1	cap	HynVgp002		orf2 1629capsid	1629capsid		YP_473190.1	T -> A	cap CDS	109	325	1	T -> C	ACG -> GCG	15326	SNP (transition)	Substitution	0.0001	0.998	C	15300
T	Polymorphism	2037	2037	1	none	1	cap	HynVgp002		orf2 1629capsid	1629capsid		YP_473190.1	D -> E	cap CDS	106	318	3	G -> T	GAC -> GAA	15663	SNP (transversion)	Substitution	0.002	0.996	T	15596
T	Polymorphism	2053	2053	1	none	1	cap	HynVgp002		orf2 1629capsid	1629capsid		YP_473190.1	R -> K	cap CDS	101	302	2	C -> T	AGA -> AAA	16041	SNP (transition)	Substitution	0.0001	0.998	T	16009
G	Polymorphism	2055	2055	1	none	1	cap	HynVgp002		orf2 1629capsid	1629capsid		YP_473190.1		cap CDS	100	300	3	A -> G	GTT -> GTC	16077	SNP (transition)	None	0.0001	0.999	G	16059
G	Polymorphism	2058	2058	1	none	1	cap	HynVgp002		orf2 1629capsid	1629capsid		YP_473190.1		cap CDS	99	297	3	A -> G	AAT -> AAC	16206	SNP (transition)	None	0.0004	0.999	G	16183
T	Polymorphism	2079	2079	1	none	1	cap	HynVgp002		orf2 1629capsid	1629capsid		YP_473190.1	M -> I	cap CDS	92	276	3	C -> T	ATG -> ATA	16639	SNP (transition)	Substitution	0.0001	0.998	T	16605
G	Polymorphism	2094	2094	1	none	1	cap	HynVgp002		orf2 1629capsid	1629capsid		YP_473190.1		cap CDS	87	261	3	A -> G	CGT -> CGC	16253	SNP (transition)	None	0.001	0.998	G	16226
C	Polymorphism	2100	2100	1	none	1	cap	HynVgp002		orf2 1629capsid	1629capsid		YP_473190.1		cap CDS	85	255	3	T -> C	TTA -> TTG	16228	SNP (transition)	None	0.0001	0.999	C	16210
A	Polymorphism	2141	2141	1	none	1	cap	HynVgp002		orf2 1629capsid	1629capsid		YP_473190.1	H -> Y	cap CDS	72	214	1	G -> A	CAC -> TAC	15308	SNP (transition)	Substitution	0.0002	0.999	A	15286
A	Polymorphism	2148	2148	1	none	1	cap	HynVgp002		orf2 1629capsid	1629capsid		YP_473190.1		cap CDS	69	207	3	C -> A	GCG -> GCT	15480	SNP (transversion)	None	0.001	0.999	A	15460
C	Polymorphism	2189	2189	1	none	1	cap	HynVgp002		orf2 1629capsid	1629capsid		YP_473190.1	N -> D	cap CDS	56	166	1	T -> C	AAT -> GAT	16397	SNP (transition)	Substitution	0.0002	0.999	C	16373
C	Polymorphism	2196	2196	1	none	1	cap	HynVgp002		orf2 1629capsid	1629capsid		YP_473190.1		cap CDS	53	159	3	T -> C	GCA -> GCG	16482	SNP (transition)	None	0.0001	0.999	C	16458
G	Polymorphism	2208	2208	1	none	1	cap	HynVgp002		orf2 1629capsid	1629capsid		YP_473190.1		cap CDS	49	147	3	A -> G	CTT -> CTC	16567	SNP (transition)	None	0.0001	0.999	G	16552
G	Polymorphism	2214	2214	1	none	1	cap	HynVgp002		orf2 1629capsid	1629capsid		YP_473190.1		cap CDS	47	141	3	A -> G	ATT -> ATC	16526	SNP (transition)	None	0.0002	0.999	G	16511
A	Polymorphism	2229	2229	1	none	1	cap	HynVgp002		orf2 1629capsid	1629capsid		YP_473190.1		cap CDS	42	126	3	T -> A	CTA -> CTT	16538	SNP (transversion)	None	0.001	0.998	A	16511
C	Polymorphism	2234	2234	1	none	1	cap	HynVgp002		orf2 1629capsid	1629capsid		YP_473190.1	C -> G	cap CDS	41	121	1	A -> C	TGT -> GGT	16532	SNP (transversion)	Substitution	0.002	0.998	C	16501
T	Polymorphism	2246	2246	1	none	1	cap	HynVgp002		orf2 1629capsid	1629capsid		YP_473190.1	D -> N	cap CDS	37	109	1	C -> T	GAT -> AAT	16829	SNP (transition)	Substitution	0.0002	0.999	T	16804
C	Polymorphism	2248	2248	1	none	1	cap	HynVgp002		orf2 1629capsid	1629capsid		YP_473190.1	H -> R	cap CDS	36	107	2	T -> C	CAC -> CGC	16768	SNP (transition)	Substitution	0.001	0.998	C	16733
T	Polymorphism	2250	2250	1	none	1	cap	HynVgp002		orf2 1629capsid	1629capsid		YP_473190.1		cap CDS	35	105	3	C -> T	GCG -> GCA	16731	SNP (transition)	None		0.999	T	16707
C	Polymorphism	2262	2262	1	none	1	cap	HynVgp002		orf2 1629capsid	1629capsid		YP_473190.1		cap CDS	31	93	3	T -> C	GCA -> GCG	16942	SNP (transition)	None		0.999	C	16929
A	Polymorphism	2313	2313	1	none	1	cap	HynVgp002		orf2 1629capsid	1629capsid		YP_473190.1		cap CDS	14	42	3	G -> A	ATC -> ATT	16599	SNP (transition)	None	0.0001	0.998	A	16573
T	Polymorphism	2340	2340	1	none	1	cap	HynVgp002		orf2 1629capsid	1629capsid		YP_473190.1		cap CDS	5	15	3	C -> T	CAG -> CAA	16195	SNP (transition)	None	0.0001	0.998	T	16166
pk1 CDS	CDS	2353	3177	825	forward	1	pk1	HynVgp003	CDS	orf3 pk1	Protein kinase 1	1	YP_473191.1
pk1 gene	gene	2353	3177	825	forward	1	pk1	HynVgp003	gene
G	Polymorphism	2370	2370	1	none	1	pk1	HynVgp003		orf3 pk1	Protein kinase 1		YP_473191.1		pk1 CDS	6	18	3	A -> G	CAA -> CAG	15368	SNP (transition)	None		1	G	15362
G	Polymorphism	2379	2379	1	none	1	pk1	HynVgp003		orf3 pk1	Protein kinase 1		YP_473191.1		pk1 CDS	9	27	3	A -> G	GTA -> GTG	15002	SNP (transition)	None	0.0004	0.999	G	14983
C	Polymorphism	2412	2412	1	none	1	pk1	HynVgp003		orf3 pk1	Protein kinase 1		YP_473191.1		pk1 CDS	20	60	3	T -> C	CCT -> CCC	15347	SNP (transition)	None	0.0001	0.999	C	15327
A	Polymorphism	2427	2427	1	none	1	pk1	HynVgp003		orf3 pk1	Protein kinase 1		YP_473191.1		pk1 CDS	25	75	3	T -> A	GGT -> GGA	15944	SNP (transversion)	None	0.001	0.999	A	15922
T	Polymorphism	2433	2433	1	none	1	pk1	HynVgp003		orf3 pk1	Protein kinase 1		YP_473191.1		pk1 CDS	27	81	3	C -> T	TTC -> TTT	15954	SNP (transition)	None	0.0001	0.999	T	15938
C	Polymorphism	2493	2493	1	none	1	pk1	HynVgp003		orf3 pk1	Protein kinase 1		YP_473191.1		pk1 CDS	47	141	3	T -> C	ATT -> ATC	14795	SNP (transition)	None	0.0001	0.999	C	14786
T	Polymorphism	2508	2508	1	none	1	pk1	HynVgp003		orf3 pk1	Protein kinase 1		YP_473191.1		pk1 CDS	52	156	3	C -> T	TTC -> TTT	14872	SNP (transition)	None	0.0001	0.998	T	14836
T	Polymorphism	2535	2535	1	none	1	pk1	HynVgp003		orf3 pk1	Protein kinase 1		YP_473191.1		pk1 CDS	61	183	3	C -> T	GAC -> GAT	14981	SNP (transition)	None	0.0001	0.998	T	14949
G	Polymorphism	2544	2544	1	none	1	pk1	HynVgp003		orf3 pk1	Protein kinase 1		YP_473191.1		pk1 CDS	64	192	3	T -> G	GCT -> GCG	14599	SNP (transversion)	None	0.002	0.998	G	14571
C	Polymorphism	2556	2556	1	none	1	pk1	HynVgp003		orf3 pk1	Protein kinase 1		YP_473191.1		pk1 CDS	68	204	3	T -> C	AAT -> AAC	14269	SNP (transition)	None	0.0001	0.999	C	14248
T	Polymorphism	2562	2562	1	none	1	pk1	HynVgp003		orf3 pk1	Protein kinase 1		YP_473191.1		pk1 CDS	70	210	3	C -> T	ATC -> ATT	14061	SNP (transition)	None	0.0002	0.997	T	14014
C	Polymorphism	2577	2577	1	none	1	pk1	HynVgp003		orf3 pk1	Protein kinase 1		YP_473191.1		pk1 CDS	75	225	3	T -> C	TGT -> TGC	13519	SNP (transition)	None	0.0001	0.998	C	13487
T	Polymorphism	2584	2584	1	none	1	pk1	HynVgp003		orf3 pk1	Protein kinase 1		YP_473191.1	T -> S	pk1 CDS	78	232	1	A -> T	ACG -> TCG	13724	SNP (transversion)	Substitution	0.0004	0.999	T	13713
T	Polymorphism	2604	2604	1	none	1	pk1	HynVgp003		orf3 pk1	Protein kinase 1		YP_473191.1		pk1 CDS	84	252	3	C -> T	ATC -> ATT	13807	SNP (transition)	None	0.0002	0.998	T	13786
T	Polymorphism	2613	2613	1	none	1	pk1	HynVgp003		orf3 pk1	Protein kinase 1		YP_473191.1		pk1 CDS	87	261	3	C -> T	GAC -> GAT	14047	SNP (transition)	None	0.0003	0.997	T	14005
C	Polymorphism	2616	2616	1	none	1	pk1	HynVgp003		orf3 pk1	Protein kinase 1		YP_473191.1		pk1 CDS	88	264	3	T -> C	TAT -> TAC	14045	SNP (transition)	None	0.001	0.998	C	14014
G	Polymorphism	2628	2628	1	none	1	pk1	HynVgp003		orf3 pk1	Protein kinase 1		YP_473191.1		pk1 CDS	92	276	3	T -> G	CCT -> CCG	14410	SNP (transversion)	None	0.002	0.998	G	14384
A	Polymorphism	2643	2643	1	none	1	pk1	HynVgp003		orf3 pk1	Protein kinase 1		YP_473191.1		pk1 CDS	97	291	3	G -> A	ACG -> ACA	14495	SNP (transition)	None		0.999	A	14476
A	Polymorphism	2652	2652	1	none	1	pk1	HynVgp003		orf3 pk1	Protein kinase 1		YP_473191.1		pk1 CDS	100	300	3	C -> A	ACC -> ACA	14597	SNP (transversion)	None	0.001	0.998	A	14574
G	Polymorphism	2655	2655	1	none	1	pk1	HynVgp003		orf3 pk1	Protein kinase 1		YP_473191.1		pk1 CDS	101	303	3	A -> G	GAA -> GAG	14708	SNP (transition)	None		0.999	G	14695
T	Polymorphism	2658	2658	1	none	1	pk1	HynVgp003		orf3 pk1	Protein kinase 1		YP_473191.1		pk1 CDS	102	306	3	G -> T	GGG -> GGT	14589	SNP (transversion)	None	0.0001	0.999	T	14578
C	Polymorphism	2670	2670	1	none	1	pk1	HynVgp003		orf3 pk1	Protein kinase 1		YP_473191.1		pk1 CDS	106	318	3	T -> C	AAT -> AAC	14759	SNP (transition)	None	0.0004	0.998	C	14734
G	Polymorphism	2676	2676	1	none	1	pk1	HynVgp003		orf3 pk1	Protein kinase 1		YP_473191.1		pk1 CDS	108	324	3	A -> G	TTA -> TTG	14769	SNP (transition)	None	0.0004	0.999	G	14751
G	Polymorphism	2680	2680	1	none	1	pk1	HynVgp003		orf3 pk1	Protein kinase 1		YP_473191.1	S -> A	pk1 CDS	110	328	1	T -> G	TCA -> GCA	14653	SNP (transversion)	Substitution	0.002	0.998	G	14620
A	Polymorphism	2688	2688	1	none	1	pk1	HynVgp003		orf3 pk1	Protein kinase 1		YP_473191.1		pk1 CDS	112	336	3	T -> A	ATT -> ATA	14902	SNP (transversion)	None	0.001	0.998	A	14874
T	Polymorphism	2730	2730	1	none	1	pk1	HynVgp003		orf3 pk1	Protein kinase 1		YP_473191.1		pk1 CDS	126	378	3	A -> T	ACA -> ACT	15032	SNP (transversion)	None	0.001	0.998	T	15007
T	Polymorphism	2742	2742	1	none	1	pk1	HynVgp003		orf3 pk1	Protein kinase 1		YP_473191.1		pk1 CDS	130	390	3	A -> T	ATA -> ATT	15027	SNP (transversion)	None	0.001	0.998	T	14998
T	Polymorphism	2799	2799	1	none	1	pk1	HynVgp003		orf3 pk1	Protein kinase 1		YP_473191.1		pk1 CDS	149	447	3	C -> T	TAC -> TAT	16058	SNP (transition)	None	0.0001	0.998	T	16033
C	Polymorphism	2811	2811	1	none	1	pk1	HynVgp003		orf3 pk1	Protein kinase 1		YP_473191.1		pk1 CDS	153	459	3	T -> C	TAT -> TAC	16123	SNP (transition)	None	0.0004	0.998	C	16098
G	Polymorphism	2886	2886	1	none	1	pk1	HynVgp003		orf3 pk1	Protein kinase 1		YP_473191.1		pk1 CDS	178	534	3	A -> G	AGA -> AGG	16916	SNP (transition)	None	0.0001	0.999	G	16897
A	Polymorphism	2889	2889	1	none	1	pk1	HynVgp003		orf3 pk1	Protein kinase 1		YP_473191.1		pk1 CDS	179	537	3	G -> A	CGG -> CGA	17022	SNP (transition)	None	0.0003	0.999	A	16997
T	Polymorphism	2910	2910	1	none	1	pk1	HynVgp003		orf3 pk1	Protein kinase 1		YP_473191.1		pk1 CDS	186	558	3	C -> T	TTC -> TTT	16957	SNP (transition)	None	0.0002	0.998	T	16920
C	Polymorphism	2944	2944	1	none	1	pk1	HynVgp003		orf3 pk1	Protein kinase 1		YP_473191.1		pk1 CDS	198	592	1	T -> C	TTG -> CTG	16519	SNP (transition)	None	0.0001	0.999	C	16495
T	Polymorphism	2949	2949	1	none	1	pk1	HynVgp003		orf3 pk1	Protein kinase 1		YP_473191.1		pk1 CDS	199	597	3	C -> T	CTC -> CTT	16569	SNP (transition)	None	0.0002	0.995	T	16482
A	Polymorphism	2961	2961	1	none	1	pk1	HynVgp003		orf3 pk1	Protein kinase 1		YP_473191.1		pk1 CDS	203	609	3	G -> A	AAG -> AAA	16603	SNP (transition)	None	0.0002	0.998	A	16564
C	Polymorphism	2979	2979	1	none	1	pk1	HynVgp003		orf3 pk1	Protein kinase 1		YP_473191.1		pk1 CDS	209	627	3	T -> C	AGT -> AGC	16950	SNP (transition)	None	0.001	0.996	C	16880
T	Polymorphism	2997	2997	1	none	1	pk1	HynVgp003		orf3 pk1	Protein kinase 1		YP_473191.1		pk1 CDS	215	645	3	C -> T	GAC -> GAT	17141	SNP (transition)	None	0.0002	0.998	T	17112
T	Polymorphism	3075	3075	1	none	1	pk1	HynVgp003		orf3 pk1	Protein kinase 1		YP_473191.1		pk1 CDS	241	723	3	C -> T	GAC -> GAT	16006	SNP (transition)	None	0.0001	0.998	T	15973
A	Polymorphism	3090	3090	1	none	1	pk1	HynVgp003		orf3 pk1	Protein kinase 1		YP_473191.1		pk1 CDS	246	738	3	G -> A	TTG -> TTA	15461	SNP (transition)	None		0.999	A	15441
C	Polymorphism	3099	3099	1	none	1	pk1	HynVgp003		orf3 pk1	Protein kinase 1		YP_473191.1		pk1 CDS	249	747	3	T -> C	TTT -> TTC	15069	SNP (transition)	None	0.0001	0.998	C	15043
C	Polymorphism	3102	3102	1	none	1	pk1	HynVgp003		orf3 pk1	Protein kinase 1		YP_473191.1		pk1 CDS	250	750	3	T -> C	AAT -> AAC	15082	SNP (transition)	None		0.998	C	15059
A	Polymorphism	3106	3106	1	none	1	pk1	HynVgp003		orf3 pk1	Protein kinase 1		YP_473191.1	D -> N	pk1 CDS	252	754	1	G -> A	GAT -> AAT	14963	SNP (transition)	Substitution	0.0002	0.998	A	14934
C	Polymorphism	3111	3111	1	none	1	pk1	HynVgp003		orf3 pk1	Protein kinase 1		YP_473191.1		pk1 CDS	253	759	3	T -> C	GGT -> GGC	14755	SNP (transition)	None	0.0003	0.998	C	14725
T	Polymorphism	3120	3120	1	none	1	pk1	HynVgp003		orf3 pk1	Protein kinase 1		YP_473191.1		pk1 CDS	256	768	3	C -> T	ATC -> ATT	14355	SNP (transition)	None	0.0001	0.999	T	14336
A	Polymorphism	3131	3131	1	none	1	pk1	HynVgp003		orf3 pk1	Protein kinase 1		YP_473191.1	R -> Q	pk1 CDS	260	779	2	G -> A	CGA -> CAA	14137	SNP (transition)	Substitution	0.0001	0.998	A	14114
A	Polymorphism	3138	3138	1	none	1	pk1	HynVgp003		orf3 pk1	Protein kinase 1		YP_473191.1		pk1 CDS	262	786	3	C -> A	GTC -> GTA	14014	SNP (transversion)	None	0.0002	0.999	A	14000
C	Polymorphism	3155	3155	1	none	1	pk1	HynVgp003		orf3 pk1	Protein kinase 1		YP_473191.1	V -> A	pk1 CDS	268	803	2	T -> C	GTC -> GCC	13749	SNP (transition)	Substitution	0.001	0.998	C	13715
A	Polymorphism	3162	3162	1	none	1	pk1	HynVgp003		orf3 pk1	Protein kinase 1		YP_473191.1		pk1 CDS	270	810	3	G -> A	AAG -> AAA	13730	SNP (transition)	None	0.0003	0.998	A	13698
ORF4 peptide CDS	CDS	3168	3413	246	reverse	1		HynVgp004	CDS	orf4	ORF4 peptide	1	YP_473192.1
gene	gene	3168	3413	246	reverse	1		HynVgp004
C	Polymorphism	3187	3187	1	none	1		HynVgp004		orf4	ORF4 peptide		YP_473192.1	Q -> R	ORF4 peptide CDS	76	227	2	T -> C	CAG -> CGG	13129	SNP (transition)	Substitution	0.0003	0.998	C	13107
C	Polymorphism	3191	3191	1	none	1		HynVgp004		orf4	ORF4 peptide		YP_473192.1	N -> D	ORF4 peptide CDS	75	223	1	T -> C	AAC -> GAC	13217	SNP (transition)	Substitution		0.999	C	13209
G	Polymorphism	3200	3200	1	none	1		HynVgp004		orf4	ORF4 peptide		YP_473192.1	T -> P	ORF4 peptide CDS	72	214	1	T -> G	ACG -> CCG	13294	SNP (transversion)	Substitution	0.001	0.998	G	13265
G	Polymorphism	3204	3204	1	none	1		HynVgp004		orf4	ORF4 peptide		YP_473192.1		ORF4 peptide CDS	70	210	3	T -> G	GCA -> GCC	13362	SNP (transversion)	None	0.001	0.999	G	13348
C	Polymorphism	3212	3212	1	none	1		HynVgp004		orf4	ORF4 peptide		YP_473192.1	Q -> E	ORF4 peptide CDS	68	202	1	G -> C	CAA -> GAA	13541	SNP (transversion)	Substitution	0.0003	0.998	C	13516
A	Polymorphism	3226	3226	1	none	1		HynVgp004		orf4	ORF4 peptide		YP_473192.1	A -> V	ORF4 peptide CDS	63	188	2	G -> A	GCT -> GTT	13729	SNP (transition)	Substitution	0.0002	0.998	A	13695
G	Polymorphism	3228	3228	1	none	1		HynVgp004		orf4	ORF4 peptide		YP_473192.1		ORF4 peptide CDS	62	186	3	A -> G	GCT -> GCC	13824	SNP (transition)	None	0.0004	0.998	G	13801
T	Polymorphism	3239	3239	1	none	1		HynVgp004		orf4	ORF4 peptide		YP_473192.1	D -> N	ORF4 peptide CDS	59	175	1	C -> T	GAT -> AAT	13844	SNP (transition)	Substitution	0.0001	0.999	T	13826
T	Polymorphism	3248	3248	1	none	1		HynVgp004		orf4	ORF4 peptide		YP_473192.1	A -> T	ORF4 peptide CDS	56	166	1	C -> T	GCA -> ACA	13827	SNP (transition)	Substitution	0.0001	0.998	T	13806
G	Polymorphism	3252	3252	1	none	1		HynVgp004		orf4	ORF4 peptide		YP_473192.1		ORF4 peptide CDS	54	162	3	A -> G	AAT -> AAC	13918	SNP (transition)	None	0.0003	0.999	G	13900
G	Polymorphism	3261	3261	1	none	1		HynVgp004		orf4	ORF4 peptide		YP_473192.1		ORF4 peptide CDS	51	153	3	A -> G	TTT -> TTC	13810	SNP (transition)	None	0.0002	0.999	G	13793
G	Polymorphism	3266	3266	1	none	1		HynVgp004		orf4	ORF4 peptide		YP_473192.1	E -> Q	ORF4 peptide CDS	50	148	1	C -> G	GAG -> CAG	13735	SNP (transversion)	Substitution	0.0001	0.999	G	13721
T	Polymorphism	3273	3273	1	none	1		HynVgp004		orf4	ORF4 peptide		YP_473192.1		ORF4 peptide CDS	47	141	3	C -> T	GCG -> GCA	13722	SNP (transition)	None		0.999	T	13702
T	Polymorphism	3300	3300	1	none	1		HynVgp004		orf4	ORF4 peptide		YP_473192.1		ORF4 peptide CDS	38	114	3	C -> T	ACG -> ACA	12924	SNP (transition)	None		0.999	T	12912
T	Polymorphism	3313	3313	1	none	1		HynVgp004		orf4	ORF4 peptide		YP_473192.1	G -> E	ORF4 peptide CDS	34	101	2	C -> T	GGA -> GAA	12674	SNP (transition)	Substitution	0.0001	0.998	T	12645
T	Polymorphism	3319	3319	1	none	1		HynVgp004		orf4	ORF4 peptide		YP_473192.1	T -> K	ORF4 peptide CDS	32	95	2	G -> T	ACA -> AAA	12465	SNP (transversion)	Substitution	0.002	0.997	T	12431
G	Polymorphism	3354	3354	1	none	1		HynVgp004		orf4	ORF4 peptide		YP_473192.1		ORF4 peptide CDS	20	60	3	A -> G	GTT -> GTC	12152	SNP (transition)	None		0.999	G	12141
A	Polymorphism	3357	3357	1	none	1		HynVgp004		orf4	ORF4 peptide		YP_473192.1		ORF4 peptide CDS	19	57	3	G -> A	CCC -> CCT	12193	SNP (transition)	None	0.001	0.997	A	12160
G	Polymorphism	3360	3360	1	none	1		HynVgp004		orf4	ORF4 peptide		YP_473192.1		ORF4 peptide CDS	18	54	3	A -> G	CAT -> CAC	12204	SNP (transition)	None	0.0004	0.998	G	12179
A	Polymorphism	3387	3387	1	none	1		HynVgp004		orf4	ORF4 peptide		YP_473192.1	L -> F	ORF4 peptide CDS	9	27	3	T -> A	TTA -> TTT	12112	SNP (transversion)	Substitution	0.001	0.999	A	12096
T	Polymorphism	3402	3402	1	none	1		HynVgp004		orf4	ORF4 peptide		YP_473192.1		ORF4 peptide CDS	4	12	3	C -> T	GTG -> GTA	12332	SNP (transition)	None	0.0002	0.999	T	12316
pe38 CDS	CDS	3419	4501	1083	reverse	1	pe38	HynVgp005	CDS	orf5 pe38	PE38	1	YP_473193.1
pe38 gene	gene	3419	4501	1083	reverse	1	pe38	HynVgp005	gene
T	Polymorphism	3434	3434	1	none	1	pe38	HynVgp005		orf5 pe38	PE38		YP_473193.1		pe38 CDS	356	1068	3	C -> T	CCG -> CCA	13107	SNP (transition)	None	0.0002	0.998	T	13086
G	Polymorphism	3449	3449	1	none	1	pe38	HynVgp005		orf5 pe38	PE38		YP_473193.1		pe38 CDS	351	1053	3	A -> G	ATT -> ATC	13266	SNP (transition)	None	0.0002	0.998	G	13238
A	Polymorphism	3459	3459	1	none	1	pe38	HynVgp005		orf5 pe38	PE38		YP_473193.1	S -> F	pe38 CDS	348	1043	2	G -> A	TCT -> TTT	13490	SNP (transition)	Substitution	0.0001	0.999	A	13472
C	Polymorphism	3478	3478	1	none	1	pe38	HynVgp005		orf5 pe38	PE38		YP_473193.1	I -> V	pe38 CDS	342	1024	1	T -> C	ATT -> GTT	14079	SNP (transition)	Substitution	0.001	0.998	C	14049
G	Polymorphism	3488	3488	1	none	1	pe38	HynVgp005		orf5 pe38	PE38		YP_473193.1		pe38 CDS	338	1014	3	A -> G	CAT -> CAC	14239	SNP (transition)	None	0.0004	0.998	G	14213
C	Polymorphism	3503	3503	1	none	1	pe38	HynVgp005		orf5 pe38	PE38		YP_473193.1		pe38 CDS	333	999	3	T -> C	AAA -> AAG	14203	SNP (transition)	None	0.0001	0.998	C	14176
G	Polymorphism	3539	3539	1	none	1	pe38	HynVgp005		orf5 pe38	PE38		YP_473193.1		pe38 CDS	321	963	3	A -> G	TCT -> TCC	13840	SNP (transition)	None	0.0001	0.999	G	13823
C	Polymorphism	3573	3573	1	none	1	pe38	HynVgp005		orf5 pe38	PE38		YP_473193.1	N -> S	pe38 CDS	310	929	2	T -> C	AAT -> AGT	13594	SNP (transition)	Substitution		0.999	C	13574
C	Polymorphism	3579	3579	1	none	1	pe38	HynVgp005		orf5 pe38	PE38		YP_473193.1	K -> R	pe38 CDS	308	923	2	T -> C	AAA -> AGA	12982	SNP (transition)	Substitution	0.0002	0.995	C	12920
T	Polymorphism	3587	3587	1	none	1	pe38	HynVgp005		orf5 pe38	PE38		YP_473193.1		pe38 CDS	305	915	3	A -> T	GCT -> GCA	12107	SNP (transversion)	None	0.002	0.996	T	12063
G	Polymorphism	3604	3604	1	none	1	pe38	HynVgp005		orf5 pe38	PE38		YP_473193.1	E -> Q	pe38 CDS	300	898	1	C -> G	GAG -> CAG	10540	SNP (transversion)	Substitution	0.0003	0.999	G	10527
T	Polymorphism	3611	3611	1	none	1	pe38	HynVgp005		orf5 pe38	PE38		YP_473193.1		pe38 CDS	297	891	3	G -> T	GTC -> GTA	9799	SNP (transversion)	None	0.001	0.998	T	9783
C	Polymorphism	3627	3627	1	none	1	pe38	HynVgp005		orf5 pe38	PE38		YP_473193.1	K -> R	pe38 CDS	292	875	2	T -> C	AAA -> AGA	8284	SNP (transition)	Substitution		0.999	C	8278
A	Polymorphism	3635	3635	1	none	1	pe38	HynVgp005		orf5 pe38	PE38		YP_473193.1	L -> F	pe38 CDS	289	867	3	T -> A	TTA -> TTT	7798	SNP (transversion)	Substitution	0.0003	0.999	A	7792
T	Polymorphism	3646	3646	1	none	1	pe38	HynVgp005		orf5 pe38	PE38		YP_473193.1	H -> N	pe38 CDS	286	856	1	G -> T	CAT -> AAT	7423	SNP (transversion)	Substitution	0.001	0.06	T	447
C	Polymorphism	3653	3653	1	none	1	pe38	HynVgp005		orf5 pe38	PE38		YP_473193.1	H -> Q	pe38 CDS	283	849	3	A -> C	CAT -> CAG	7440	SNP (transversion)	Substitution	0.001	0.865	C	6438
G	Polymorphism	3657	3657	1	none	1	pe38	HynVgp005		orf5 pe38	PE38		YP_473193.1	E -> A	pe38 CDS	282	845	2	T -> G	GAA -> GCA	7610	SNP (transversion)	Substitution	0.001	0.189	G	1441
T	Polymorphism	3661	3661	1	none	1	pe38	HynVgp005		orf5 pe38	PE38		YP_473193.1	D -> N	pe38 CDS	281	841	1	C -> T	GAC -> AAC	7729	SNP (transition)	Substitution	0.001	0.256	T	1975
C	Polymorphism	3681	3681	1	none	1	pe38	HynVgp005		orf5 pe38	PE38		YP_473193.1	H -> R	pe38 CDS	274	821	2	T -> C	CAT -> CGT	7914	SNP (transition)	Substitution	0.001	0.472	C	3734
G	Polymorphism	3690	3690	1	none	1	pe38	HynVgp005		orf5 pe38	PE38		YP_473193.1	N -> T	pe38 CDS	271	812	2	T -> G	AAC -> ACC	8091	SNP (transversion)	Substitution	0.001	0.591	G	4781
G	Polymorphism	3699	3699	1	none	1	pe38	HynVgp005		orf5 pe38	PE38		YP_473193.1	N -> T	pe38 CDS	268	803	2	T -> G	AAC -> ACC	8016	SNP (transversion)	Substitution	0.684	0.315	G	2525
C	Polymorphism	3700	3700	1	none	1	pe38	HynVgp005		orf5 pe38	PE38		YP_473193.1	N -> D	pe38 CDS	268	802	1	T -> C	AAC -> GAC	8054	SNP (transition)	Substitution	0.308	0.05	C	406
C	Polymorphism	3722	3722	1	none	1	pe38	HynVgp005		orf5 pe38	PE38		YP_473193.1	F -> L	pe38 CDS	260	780	3	A -> C	TTT -> TTG	7962	SNP (transversion)	Substitution	0.0004	0.941	C	7495
T	Polymorphism	3722	3722	1	none	1	pe38	HynVgp005		orf5 pe38	PE38		YP_473193.1	F -> L	pe38 CDS	260	780	3	A -> T	TTT -> TTA	7962	SNP (transversion)	Substitution	0.0004	0.058	T	464
G	Polymorphism	3732	3732	1	none	1	pe38	HynVgp005		orf5 pe38	PE38		YP_473193.1	V -> A	pe38 CDS	257	770	2	A -> G	GTC -> GCC	8436	SNP (transition)	Substitution	0.0005	0.999	G	8426
G	Polymorphism	3740	3740	1	none	1	pe38	HynVgp005		orf5 pe38	PE38		YP_473193.1		pe38 CDS	254	762	3	A -> G	CGT -> CGC	9200	SNP (transition)	None	0.0004	0.998	G	9185
G	Polymorphism	3764	3764	1	none	1	pe38	HynVgp005		orf5 pe38	PE38		YP_473193.1		pe38 CDS	246	738	3	A -> G	ACT -> ACC	11243	SNP (transition)	None	0.0003	0.998	G	11218
C	Polymorphism	3772	3772	1	none	1	pe38	HynVgp005		orf5 pe38	PE38		YP_473193.1	T -> A	pe38 CDS	244	730	1	T -> C	ACG -> GCG	11945	SNP (transition)	Substitution		0.998	C	11926
A	Polymorphism	3791	3791	1	none	1	pe38	HynVgp005		orf5 pe38	PE38		YP_473193.1		pe38 CDS	237	711	3	T -> A	GCA -> GCT	13752	SNP (transversion)	None	0.001	0.999	A	13741
T	Polymorphism	3806	3806	1	none	1	pe38	HynVgp005		orf5 pe38	PE38		YP_473193.1		pe38 CDS	232	696	3	C -> T	TTG -> TTA	13819	SNP (transition)	None		0.999	T	13800
G	Polymorphism	3821	3821	1	none	1	pe38	HynVgp005		orf5 pe38	PE38		YP_473193.1		pe38 CDS	227	681	3	A -> G	GCT -> GCC	13584	SNP (transition)	None	0.0001	0.999	G	13565
A	Polymorphism	3836	3836	1	none	1	pe38	HynVgp005		orf5 pe38	PE38		YP_473193.1		pe38 CDS	222	666	3	G -> A	TGC -> TGT	13488	SNP (transition)	None	0.0001	0.998	A	13463
T	Polymorphism	3842	3842	1	none	1	pe38	HynVgp005		orf5 pe38	PE38		YP_473193.1		pe38 CDS	220	660	3	C -> T	TCG -> TCA	13489	SNP (transition)	None		0.999	T	13482
G	Polymorphism	3860	3860	1	none	1	pe38	HynVgp005		orf5 pe38	PE38		YP_473193.1		pe38 CDS	214	642	3	A -> G	CAT -> CAC	13237	SNP (transition)	None	0.0003	0.998	G	13215
C	Polymorphism	3866	3866	1	none	1	pe38	HynVgp005		orf5 pe38	PE38		YP_473193.1		pe38 CDS	212	636	3	A -> C	CGT -> CGG	13139	SNP (transversion)	None	0.002	0.997	C	13105
G	Polymorphism	3871	3871	1	none	1	pe38	HynVgp005		orf5 pe38	PE38		YP_473193.1	K -> Q	pe38 CDS	211	631	1	T -> G	AAA -> CAA	12714	SNP (transversion)	Substitution	0.001	0.999	G	12704
G	Polymorphism	3877	3877	1	none	1	pe38	HynVgp005		orf5 pe38	PE38		YP_473193.1	C -> R	pe38 CDS	209	625	1	A -> G	TGT -> CGT	12147	SNP (transition)	Substitution	0.0002	0.997	G	12112
C	Polymorphism	3880	3880	1	none	1	pe38	HynVgp005		orf5 pe38	PE38		YP_473193.1	N -> D	pe38 CDS	208	622	1	T -> C	AAT -> GAT	11938	SNP (transition)	Substitution	0.0001	0.996	C	11895
A	Polymorphism	3884	3884	1	none	1	pe38	HynVgp005		orf5 pe38	PE38		YP_473193.1		pe38 CDS	206	618	3	T -> A	ATA -> ATT	11445	SNP (transversion)	None	0.0003	0.999	A	11435
G	Polymorphism	3916	3916	1	none	1	pe38	HynVgp005		orf5 pe38	PE38		YP_473193.1	Y -> H	pe38 CDS	196	586	1	A -> G	TAC -> CAC	9331	SNP (transition)	Substitution		0.948	G	8847
C	Polymorphism	3922	3922	1	none	1	pe38	HynVgp005		orf5 pe38	PE38		YP_473193.1	N -> D	pe38 CDS	194	580	1	T -> C	AAT -> GAT	9292	SNP (transition)	Substitution	0.0001	0.998	C	9269
A	Polymorphism	3927	3927	1	none	1	pe38	HynVgp005		orf5 pe38	PE38		YP_473193.1	T -> I	pe38 CDS	192	575	2	G -> A	ACT -> ATT	9318	SNP (transition)	Substitution	0.83	0.168	A	1567
T	Polymorphism	3931	3931	1	none	1	pe38	HynVgp005		orf5 pe38	PE38		YP_473193.1	E -> K	pe38 CDS	191	571	1	C -> T	GAA -> AAA	9292	SNP (transition)	Substitution	0.209	0.789	T	7332
T	Polymorphism	3944	3944	1	none	1	pe38	HynVgp005		orf5 pe38	PE38		YP_473193.1		pe38 CDS	186	558	3	C -> T	GCG -> GCA	9257	SNP (transition)	None	0.668	0.329	T	3047
C	Polymorphism	3950	3950	1	none	1	pe38	HynVgp005		orf5 pe38	PE38		YP_473193.1		pe38 CDS	184	552	3	T -> C	CAA -> CAG	9085	SNP (transition)	None	0.0004	0.997	C	9055
G	Polymorphism	3956	3956	1	none	1	pe38	HynVgp005		orf5 pe38	PE38		YP_473193.1		pe38 CDS	182	546	3	A -> G	CAT -> CAC	8794	SNP (transition)	None	0.0003	0.998	G	8778
G	Polymorphism	3969	3969	1	none	1	pe38	HynVgp005		orf5 pe38	PE38		YP_473193.1	I -> T	pe38 CDS	178	533	2	A -> G	ATT -> ACT	8617	SNP (transition)	Substitution	0.0005	0.996	G	8584
T	Polymorphism	3973	3973	1	none	1	pe38	HynVgp005		orf5 pe38	PE38		YP_473193.1	E -> K	pe38 CDS	177	529	1	C -> T	GAA -> AAA	8613	SNP (transition)	Substitution	0.388	0.608	T	5240
A	Polymorphism	3983	3983	1	none	1	pe38	HynVgp005		orf5 pe38	PE38		YP_473193.1	E -> D	pe38 CDS	173	519	3	C -> A	GAG -> GAT	8525	SNP (transversion)	Substitution	0.716	0.284	A	2421
C	Polymorphism	4015	4015	1	none	1	pe38	HynVgp005		orf5 pe38	PE38		YP_473193.1	K -> E	pe38 CDS	163	487	1	T -> C	AAA -> GAA	8990	SNP (transition)	Substitution	0.001	0.998	C	8973
A	Polymorphism	4025	4025	1	none	1	pe38	HynVgp005		orf5 pe38	PE38		YP_473193.1	E -> D	pe38 CDS	159	477	3	C -> A	GAG -> GAT	10086	SNP (transversion)	Substitution	0.001	0.999	A	10074
C	Polymorphism	4030	4030	1	none	1	pe38	HynVgp005		orf5 pe38	PE38		YP_473193.1	T -> A	pe38 CDS	158	472	1	T -> C	ACG -> GCG	10507	SNP (transition)	Substitution		0.999	C	10501
A	Polymorphism	4059	4059	1	none	1	pe38	HynVgp005		orf5 pe38	PE38		YP_473193.1	S -> L	pe38 CDS	148	443	2	G -> A	TCG -> TTG	13042	SNP (transition)	Substitution		0.999	A	13032
G	Polymorphism	4067	4067	1	none	1	pe38	HynVgp005		orf5 pe38	PE38		YP_473193.1		pe38 CDS	145	435	3	C -> G	CCG -> CCC	13129	SNP (transversion)	None	0.0002	0.999	G	13111
G	Polymorphism	4088	4088	1	none	1	pe38	HynVgp005		orf5 pe38	PE38		YP_473193.1		pe38 CDS	138	414	3	A -> G	GCT -> GCC	13495	SNP (transition)	None	0.0003	0.999	G	13476
A	Polymorphism	4118	4118	1	none	1	pe38	HynVgp005		orf5 pe38	PE38		YP_473193.1		pe38 CDS	128	384	3	C -> A	GCG -> GCT	13867	SNP (transversion)	None	0.001	0.998	A	13843
T	Polymorphism	4126	4126	1	none	1	pe38	HynVgp005		orf5 pe38	PE38		YP_473193.1	V -> I	pe38 CDS	126	376	1	C -> T	GTA -> ATA	13880	SNP (transition)	Substitution	0.0001	0.999	T	13861
T	Polymorphism	4133	4133	1	none	1	pe38	HynVgp005		orf5 pe38	PE38		YP_473193.1		pe38 CDS	123	369	3	C -> T	CAG -> CAA	13918	SNP (transition)	None	0.0001	0.999	T	13900
G	Polymorphism	4157	4157	1	none	1	pe38	HynVgp005		orf5 pe38	PE38		YP_473193.1		pe38 CDS	115	345	3	C -> G	ACG -> ACC	13882	SNP (transversion)	None	0.0003	0.999	G	13863
C	Polymorphism	4163	4163	1	none	1	pe38	HynVgp005		orf5 pe38	PE38		YP_473193.1		pe38 CDS	113	339	3	T -> C	AAA -> AAG	13769	SNP (transition)	None		0.998	C	13741
G	Polymorphism	4166	4166	1	none	1	pe38	HynVgp005		orf5 pe38	PE38		YP_473193.1		pe38 CDS	112	336	3	T -> G	ATA -> ATC	13622	SNP (transversion)	None	0.001	0.999	G	13608
G	Polymorphism	4193	4193	1	none	1	pe38	HynVgp005		orf5 pe38	PE38		YP_473193.1		pe38 CDS	103	309	3	A -> G	CCT -> CCC	13538	SNP (transition)	None	0.0001	0.999	G	13528
G	Polymorphism	4214	4214	1	none	1	pe38	HynVgp005		orf5 pe38	PE38		YP_473193.1		pe38 CDS	96	288	3	A -> G	ACT -> ACC	13655	SNP (transition)	None	0.0001	0.999	G	13639
T	Polymorphism	4235	4235	1	none	1	pe38	HynVgp005		orf5 pe38	PE38		YP_473193.1		pe38 CDS	89	267	3	C -> T	CCG -> CCA	13172	SNP (transition)	None		0.999	T	13153
T	Polymorphism	4247	4247	1	none	1	pe38	HynVgp005		orf5 pe38	PE38		YP_473193.1		pe38 CDS	85	255	3	A -> T	ACT -> ACA	13225	SNP (transversion)	None	0.002	0.998	T	13198
A	Polymorphism	4277	4277	1	none	1	pe38	HynVgp005		orf5 pe38	PE38		YP_473193.1		pe38 CDS	75	225	3	G -> A	TAC -> TAT	13531	SNP (transition)	None	0.0002	0.997	A	13491
G	Polymorphism	4286	4286	1	none	1	pe38	HynVgp005		orf5 pe38	PE38		YP_473193.1		pe38 CDS	72	216	3	A -> G	CTT -> CTC	13478	SNP (transition)	None		0.999	G	13463
C	Polymorphism	4331	4331	1	none	1	pe38	HynVgp005		orf5 pe38	PE38		YP_473193.1		pe38 CDS	57	171	3	T -> C	TTA -> TTG	12919	SNP (transition)	None	0.0002	0.999	C	12906
A	Polymorphism	4343	4343	1	none	1	pe38	HynVgp005		orf5 pe38	PE38		YP_473193.1		pe38 CDS	53	159	3	G -> A	ATC -> ATT	13039	SNP (transition)	None	0.0002	0.997	A	12999
T	Polymorphism	4367	4367	1	none	1	pe38	HynVgp005		orf5 pe38	PE38		YP_473193.1		pe38 CDS	45	135	3	C -> T	ACG -> ACA	13129	SNP (transition)	None		0.999	T	13118
A	Polymorphism	4391	4391	1	none	1	pe38	HynVgp005		orf5 pe38	PE38		YP_473193.1		pe38 CDS	37	111	3	C -> A	GCG -> GCT	12952	SNP (transversion)	None	0.0002	0.999	A	12941
C	Polymorphism	4394	4394	1	none	1	pe38	HynVgp005		orf5 pe38	PE38		YP_473193.1		pe38 CDS	36	108	3	T -> C	AAA -> AAG	12908	SNP (transition)	None	0.0002	0.997	C	12872
T	Polymorphism	4397	4397	1	none	1	pe38	HynVgp005		orf5 pe38	PE38		YP_473193.1	F -> L	pe38 CDS	35	105	3	A -> T	TTT -> TTA	12852	SNP (transversion)	Substitution	0.001	0.999	T	12838
T	Polymorphism	4400	4400	1	none	1	pe38	HynVgp005		orf5 pe38	PE38		YP_473193.1		pe38 CDS	34	102	3	C -> T	GAG -> GAA	12813	SNP (transition)	None	0.0002	0.998	T	12787
A	Polymorphism	4421	4421	1	none	1	pe38	HynVgp005		orf5 pe38	PE38		YP_473193.1	L -> F	pe38 CDS	27	81	3	T -> A	TTA -> TTT	12526	SNP (transversion)	Substitution	0.001	0.998	A	12504
T	Polymorphism	4436	4436	1	none	1	pe38	HynVgp005		orf5 pe38	PE38		YP_473193.1		pe38 CDS	22	66	3	C -> T	CAG -> CAA	12706	SNP (transition)	None	0.0002	0.996	T	12660
G	Polymorphism	4448	4448	1	none	1	pe38	HynVgp005		orf5 pe38	PE38		YP_473193.1		pe38 CDS	18	54	3	A -> G	CGT -> CGC	12857	SNP (transition)	None	0.0003	0.998	G	12835
G	Polymorphism	4466	4466	1	none	1	pe38	HynVgp005		orf5 pe38	PE38		YP_473193.1		pe38 CDS	12	36	3	A -> G	AAT -> AAC	13486	SNP (transition)	None		0.999	G	13469
G	Polymorphism	4487	4487	1	none	1	pe38	HynVgp005		orf5 pe38	PE38		YP_473193.1		pe38 CDS	5	15	3	A -> G	TAT -> TAC	13767	SNP (transition)	None	0.0004	0.997	G	13728
A	Polymorphism	4497	4497	1	none	1	pe38	HynVgp005		orf5 pe38	PE38		YP_473193.1	S -> F	pe38 CDS	2	5	2	G -> A	TCT -> TTT	13757	SNP (transition)	Substitution	0.0001	0.998	A	13732
A	Polymorphism	4502	4502	1	none	1													G -> A		13793	SNP (transition)		0.0002	0.998	A	13771
C	Polymorphism	4504	4504	1	none	1													T -> C		13796	SNP (transition)		0.0001	0.998	C	13765
T	Polymorphism	4525	4525	1	none	1													A -> T		13547	SNP (transversion)		0.001	0.999	T	13529
G	Polymorphism	4556	4556	1	none	1													A -> G		13552	SNP (transition)		0.001	0.997	G	13509
C	Polymorphism	4563	4563	1	none	1													T -> C		13698	SNP (transition)		0.0003	0.998	C	13674
A	Polymorphism	4567	4567	1	none	1													G -> A		13616	SNP (transition)		0.0002	0.997	A	13570
C	Polymorphism	4593	4593	1	none	1													T -> C		13010	SNP (transition)		0.0002	0.998	C	12988
A	Polymorphism	4618	4618	1	none	1													T -> A		10183	SNP (transversion)		0.0004	0.999	A	10176
A	Polymorphism	4621	4621	1	none	1													C -> A		9911	SNP (transversion)		0.001	0.998	A	9890
T	Polymorphism	4627	4627	1	none	1													A -> T		9344	SNP (transversion)		0.0003	0.999	T	9336
T	Polymorphism	4671	4671	1	none	1													C -> T		5850	SNP (transition)			0.997	T	5832
G	Polymorphism	4673	4673	1	none	1													A -> G		5935	SNP (transition)		0.098	0.9	G	5343
T	Polymorphism	4675	4675	1	none	1													A -> T		5955	SNP (transversion)		0.123	0.876	T	5214
C	Polymorphism	4676	4676	1	none	1													A -> C		5998	SNP (transversion)		0.001	0.136	C	817
T	Polymorphism	4676	4676	1	none	1													A -> T		5998	SNP (transversion)		0.001	0.863	T	5176
G	Polymorphism	4677	4677	1	none	1													C -> G		6018	SNP (transversion)		0.157	0.841	G	5059
C	Polymorphism	4678	4678	1	none	1													A -> C		6059	SNP (transversion)		0.003	0.819	C	4965
T	Polymorphism	4678	4678	1	none	1													A -> T		6059	SNP (transversion)		0.003	0.178	T	1076
A	Polymorphism	4679	4679	1	none	1													T -> A		6068	SNP (transversion)		0.002	0.803	A	4872
G	Polymorphism	4679	4679	1	none	1													T -> G		6068	SNP (transversion)		0.002	0.195	G	1181
A	Polymorphism	4680	4680	1	none	1													T -> A		6121	SNP (transversion)		0.001	0.215	A	1313
C	Polymorphism	4680	4680	1	none	1													T -> C		6121	SNP (transition)		0.001	0.785	C	4803
G	Polymorphism	4681	4681	1	none	1													T -> G		6116	SNP (transversion)		0.233	0.767	G	4688
A	Polymorphism	4682	4682	1	none	1													T -> A		6196	SNP (transversion)		0.0003	1	A	6194
G	Polymorphism	4688	4688	1	none	1													C -> G		6578	SNP (transversion)		0.064	0.934	G	6144
G	Polymorphism	4689	4689	1	none	1													A -> G		6741	SNP (transition)		0.393	0.553	G	3725
T	Polymorphism	4689	4689	1	none	1													A -> T		6741	SNP (transversion)		0.393	0.054	T	366
A	Polymorphism	4692	4692	1	none	1													T -> A		6986	SNP (transversion)		0.022	0.977	A	6822
A	Polymorphism	4693	4693	1	none	1													C -> A		6966	SNP (transversion)		0.001	0.537	A	3741
T	Polymorphism	4693	4693	1	none	1													C -> T		6966	SNP (transition)		0.001	0.462	T	3218
G	Polymorphism	4694	4694	1	none	1													A -> G		6956	SNP (transition)		0.007	0.99	G	6883
A	Polymorphism	4695	4695	1	none	1													C -> A		6906	SNP (transversion)		0.504	0.494	A	3415
G	Polymorphism	4696	4696	1	none	1													A -> G		6829	SNP (transition)		0.001	0.5	G	3412
T	Polymorphism	4696	4696	1	none	1													A -> T		6829	SNP (transversion)		0.001	0.499	T	3408
T	Polymorphism	4699	4699	1	none	1													C -> T		6640	SNP (transition)		0.0002	0.998	T	6628
T	Polymorphism	4700	4700	1	none	1													A -> T		6546	SNP (transversion)		0.457	0.526	T	3446
G	Polymorphism	4701	4701	1	none	1													A -> G		6461	SNP (transition)		0.531	0.449	G	2901
C	Polymorphism	4702	4702	1	none	1													A -> C		6343	SNP (transversion)		0.002	0.439	C	2785
T	Polymorphism	4702	4702	1	none	1													A -> T		6343	SNP (transversion)		0.002	0.542	T	3440
A	Polymorphism	4706	4706	1	none	1													T -> A		5972	SNP (transversion)		0.407	0.592	A	3533
hr1	repeat_region	4710	5602	893	forward	1			repeat_region
C	Polymorphism	4713	4713	1	none	1													G -> C		5528	SNP (transversion)		0.003	0.357	C	1976
T	Polymorphism	4713	4713	1	none	1													G -> T		5528	SNP (transversion)		0.003	0.639	T	3532
A	Polymorphism	4714	4714	1	none	1													T -> A		5489	SNP (transversion)		0.646	0.353	A	1940
C	Polymorphism	4716	4716	1	none	1													T -> C		5425	SNP (transition)		0.0002	0.998	C	5412
C	Polymorphism	4717	4717	1	none	1													G -> C		5367	SNP (transversion)		0.66	0.337	C	1808
G	Polymorphism	4720	4720	1	none	1													A -> G		4989	SNP (transition)		0.712	0.287	G	1431
A	Polymorphism	4721	4721	1	none	1													T -> A		4816	SNP (transversion)		0.002	0.278	A	1337
C	Polymorphism	4721	4721	1	none	1													T -> C		4816	SNP (transition)		0.002	0.714	C	3440
C	Polymorphism	4722	4722	1	none	1													T -> C		4726	SNP (transition)		0.0004	0.997	C	4713
T	Polymorphism	4730	4730	1	none	1													A -> T		4089	SNP (transversion)		0.845	0.149	T	611
C	Polymorphism	4732	4732	1	none	1													T -> C		4054	SNP (transition)		0.853	0.101	C	408
T	Polymorphism	4733	4733	1	none	1													G -> T		4033	SNP (transversion)		0.931	0.065	T	262
A	Polymorphism	4734	4734	1	none	1													C -> A		4034	SNP (transversion)		0.856	0.138	A	557
C	Polymorphism	4738	4738	1	none	1													A -> C		4046	SNP (transversion)		0.005	0.141	C	569
G	Polymorphism	4738	4738	1	none	1													A -> G		4046	SNP (transition)		0.005	0.853	G	3451
T	Polymorphism	4739	4739	1	none	1													G -> T		4115	SNP (transversion)		0.158	0.836	T	3442
T	Polymorphism	4740	4740	1	none	1													C -> T		4197	SNP (transition)		0.823	0.171	T	717
A	Polymorphism	4741	4741	1	none	1													T -> A		4285	SNP (transversion)		0.007	0.803	A	3441
G	Polymorphism	4741	4741	1	none	1													T -> G		4285	SNP (transversion)		0.007	0.188	G	805
G	Polymorphism	4742	4742	1	none	1													T -> G		4356	SNP (transversion)		0.204	0.793	G	3456
G	Polymorphism	4743	4743	1	none	1													T -> G		4480	SNP (transversion)		0.775	0.223	G	998
C	Polymorphism	4744	4744	1	none	1													G -> C		4565	SNP (transversion)		0.009	0.235	C	1075
T	Polymorphism	4744	4744	1	none	1													G -> T		4565	SNP (transversion)		0.009	0.754	T	3440
T	Polymorphism	4745	4745	1	none	1													A -> T		4692	SNP (transversion)		0.737	0.256	T	1203
A	Polymorphism	4746	4746	1	none	1													C -> A		4765	SNP (transversion)		0.003	0.267	A	1270
G	Polymorphism	4746	4746	1	none	1													C -> G		4765	SNP (transversion)		0.003	0.722	G	3438
C	Polymorphism	4751	4751	1	none	1													T -> C		5141	SNP (transition)		0.005	0.674	C	3465
G	Polymorphism	4751	4751	1	none	1													T -> G		5141	SNP (transversion)		0.005	0.319	G	1639
G	Polymorphism	4763	4763	1	none	1													A -> G		5346	SNP (transition)		0.001	0.653	G	3492
T	Polymorphism	4763	4763	1	none	1													A -> T		5346	SNP (transversion)		0.001	0.345	T	1846
C	Polymorphism	4781	4781	1	none	1													T -> C		6758	SNP (transition)		0.51	0.484	C	3270
T	Polymorphism	4782	4782	1	none	1													G -> T		6841	SNP (transversion)		0.497	0.5	T	3419
C	Polymorphism	4786	4786	1	none	1													T -> C		7185	SNP (transition)		0.52	0.475	C	3412
T	Polymorphism	4794	4794	1	none	1													G -> T		7648	SNP (transversion)		0.547	0.447	T	3419
C	Polymorphism	4795	4795	1	none	1													A -> C		7716	SNP (transversion)		0.006	0.988	C	7620
T	Polymorphism	4804	4804	1	none	1													C -> T		8026	SNP (transition)		0.01	0.557	T	4470
T	Polymorphism	4805	4805	1	none	1													A -> T		8078	SNP (transversion)		0.01	0.565	T	4563
C	Polymorphism	4808	4808	1	none	1													T -> C		8302	SNP (transition)		0.005	0.992	C	8232
C	Polymorphism	4810	4810	1	none	1													T -> C		8423	SNP (transition)		0.004	0.993	C	8367
C	Polymorphism	4818	4818	1	none	1													T -> C		8973	SNP (transition)		0.004	0.993	C	8908
A	Polymorphism	4819	4819	1	none	1													T -> A		9063	SNP (transversion)		0.384	0.616	A	5579
G	Polymorphism	4824	4824	1	none	1													A -> G		9360	SNP (transition)		0.001	0.997	G	9334
G	Polymorphism	4830	4830	1	none	1													A -> G		9839	SNP (transition)		0.001	0.997	G	9812
T	Polymorphism	4833	4833	1	none	1													C -> T		9939	SNP (transition)		0.348	0.649	T	6451
A	Polymorphism	4845	4845	1	none	1													G -> A		9201	SNP (transition)		0.284	0.704	A	6473
G	Polymorphism	4854	4854	1	none	1													A -> G		6966	SNP (transition)		0.938	0.058	G	405
G	Polymorphism	4862	4862	1	none	1													A -> G		6521	SNP (transition)		0.005	0.988	G	6441
G	Polymorphism	4885	4885	1	none	1													T -> G		6486	SNP (transversion)		0.005	0.994	G	6447
T	Polymorphism	4913	4913	1	none	1													C -> T		4810	SNP (transition)		0.006	0.991	T	4768
T	Polymorphism	4916	4916	1	none	1													G -> T		4605	SNP (transversion)		0.007	0.992	T	4567
A	Polymorphism	4955	4955	1	none	1													T -> A		4380	SNP (transversion)		0.579	0.418	A	1833
G	Polymorphism	4957	4957	1	none	1													C -> G		4209	SNP (transversion)		0.599	0.396	G	1666
G	Polymorphism	4958	4958	1	none	1													A -> G		4160	SNP (transition)		0.001	0.607	G	2527
T	Polymorphism	4958	4958	1	none	1													A -> T		4160	SNP (transversion)		0.001	0.392	T	1629
G	Polymorphism	4964	4964	1	none	1													A -> G		3711	SNP (transition)		0.002	0.996	G	3695
T	Polymorphism	4965	4965	1	none	1													A -> T		3658	SNP (transversion)		0.69	0.306	T	1121
T	Polymorphism	4966	4966	1	none	1													A -> T		3594	SNP (transversion)		0.294	0.704	T	2530
A	Polymorphism	4973	4973	1	none	1													G -> A		3153	SNP (transition)		0.799	0.191	A	603
A	Polymorphism	4975	4975	1	none	1													T -> A		2983	SNP (transversion)		0.857	0.143	A	426
T	Polymorphism	4978	4978	1	none	1													A -> T		3160	SNP (transversion)		0.923	0.075	T	238
C	Polymorphism	4990	4990	1	none	1													T -> C		4448	SNP (transition)		0.002	0.424	C	1888
G	Polymorphism	4990	4990	1	none	1													T -> G		4448	SNP (transversion)		0.002	0.567	G	2521
G	Polymorphism	5006	5006	1	none	1													A -> G		5837	SNP (transition)		0.46	0.426	G	2485
T	Polymorphism	5006	5006	1	none	1													A -> T		5837	SNP (transversion)		0.46	0.113	T	662
A	Polymorphism	5007	5007	1	none	1													G -> A		5988	SNP (transition)		0.447	0.134	A	803
T	Polymorphism	5007	5007	1	none	1													G -> T		5988	SNP (transversion)		0.447	0.417	T	2495
T	Polymorphism	5008	5008	1	none	1													C -> T		6070	SNP (transition)		0.853	0.141	T	856
A	Polymorphism	5009	5009	1	none	1													T -> A		6209	SNP (transversion)		0.59	0.402	A	2493
G	Polymorphism	5010	5010	1	none	1													T -> G		6260	SNP (transversion)		0.429	0.561	G	3511
C	Polymorphism	5011	5011	1	none	1													T -> C		6426	SNP (transition)		0.803	0.194	C	1244
T	Polymorphism	5012	5012	1	none	1													G -> T		6588	SNP (transversion)		0.62	0.377	T	2482
T	Polymorphism	5013	5013	1	none	1													A -> T		6670	SNP (transversion)		0.793	0.206	T	1375
G	Polymorphism	5014	5014	1	none	1													C -> G		6802	SNP (transversion)		0.629	0.366	G	2490
G	Polymorphism	5015	5015	1	none	1													T -> G		6968	SNP (transversion)		0.743	0.231	G	1610
C	Polymorphism	5019	5019	1	none	1													T -> C		7776	SNP (transition)		0.362	0.358	C	2786
G	Polymorphism	5019	5019	1	none	1													T -> G		7776	SNP (transversion)		0.362	0.276	G	2144
A	Polymorphism	5022	5022	1	none	1													T -> A		8297	SNP (transversion)		0.397	0.295	A	2449
G	Polymorphism	5023	5023	1	none	1													T -> G		8462	SNP (transversion)		0.395	0.301	G	2548
T	Polymorphism	5024	5024	1	none	1													C -> T		8626	SNP (transition)		0.381	0.323	T	2787
G	Polymorphism	5025	5025	1	none	1													A -> G		8867	SNP (transition)		0.3	0.102	G	906
T	Polymorphism	5025	5025	1	none	1													A -> T		8867	SNP (transversion)		0.3	0.316	T	2802
T	Polymorphism	5026	5026	1	none	1													A -> T		9131	SNP (transversion)		0.408	0.304	T	2774
C	Polymorphism	5028	5028	1	none	1													T -> C		9620	SNP (transition)		0.42	0.315	C	3032
G	Polymorphism	5031	5031	1	none	1													A -> G		10479	SNP (transition)		0.012	0.965	G	10115
T	Polymorphism	5033	5033	1	none	1													A -> T		11171	SNP (transversion)		0.001	0.973	T	10871
T	Polymorphism	5034	5034	1	none	1													C -> T		11538	SNP (transition)		0.736	0.254	T	2928
T	Polymorphism	5035	5035	1	none	1													C -> T		11918	SNP (transition)		0.616	0.374	T	4463
A	Polymorphism	5053	5053	1	none	1													C -> A		16851	SNP (transversion)		0.47	0.074	A	1250
C	Polymorphism	5056	5056	1	none	1													T -> C		18424	SNP (transition)		0.513	0.05	C	927
G	Polymorphism	5057	5057	1	none	1													T -> G		19191	SNP (transversion)		0.44	0.124	G	2373
A	Polymorphism	5062	5062	1	none	1													G -> A		23269	SNP (transition)		0.83	0.162	A	3764
C	Polymorphism	5063	5063	1	none	1													A -> C		24020	SNP (transversion)		0.25	0.641	C	15399
G	Polymorphism	5063	5063	1	none	1													A -> G		24020	SNP (transition)		0.25	0.103	G	2475
C	Polymorphism	5064	5064	1	none	1													T -> C		24843	SNP (transition)		0.357	0.619	C	15390
G	Polymorphism	5065	5065	1	none	1													A -> G		26147	SNP (transition)		0.756	0.223	G	5829
A	Polymorphism	5076	5076	1	none	1													T -> A		36378	SNP (transversion)		0.134	0.073	A	2670
C	Polymorphism	5076	5076	1	none	1													T -> C		36378	SNP (transition)		0.134	0.784	C	28513
A	Polymorphism	5077	5077	1	none	1													T -> A		37136	SNP (transversion)		0.801	0.07	A	2603
C	Polymorphism	5078	5078	1	none	1													T -> C		38064	SNP (transition)		0.051	0.882	C	33580
G	Polymorphism	5078	5078	1	none	1													T -> G		38064	SNP (transversion)		0.051	0.059	G	2260
C	Polymorphism	5079	5079	1	none	1													G -> C		39937	SNP (transversion)		0.932	0.054	C	2165
C	Polymorphism	5086	5086	1	none	1													T -> C		49450	SNP (transition)		0.059	0.894	C	44211
A	Polymorphism	5087	5087	1	none	1													T -> A		51040	SNP (transversion)		0.868	0.091	A	4624
G	Polymorphism	5092	5092	1	none	1													A -> G		56641	SNP (transition)		0.021	0.951	G	53866
G	Polymorphism	5098	5098	1	none	1													A -> G		65330	SNP (transition)		0.025	0.949	G	61972
T	Polymorphism	5100	5100	1	none	1													A -> T		68380	SNP (transversion)		0.007	0.985	T	67329
C	Polymorphism	5107	5107	1	none	1													G -> C		75824	SNP (transversion)		0.883	0.086	C	6533
A	Polymorphism	5117	5117	1	none	1													G -> A		89767	SNP (transition)		0.86	0.104	A	9299
A	Polymorphism	5123	5123	1	none	1													T -> A		98157	SNP (transversion)		0.895	0.089	A	8700
A	Polymorphism	5150	5150	1	none	1													G -> A		132780	SNP (transition)		0.662	0.27	A	35852
T	Polymorphism	5163	5163	1	none	1													C -> T		142127	SNP (transition)		0.896	0.078	T	11131
C	Polymorphism	5164	5164	1	none	1													T -> C		142934	SNP (transition)		0.191	0.767	C	109601
C	Polymorphism	5165	5165	1	none	1													T -> C		143354	SNP (transition)		0.445	0.513	C	73539
C	Polymorphism	5166	5166	1	none	1													T -> C		143490	SNP (transition)		0.111	0.872	C	125054
C	Polymorphism	5174	5174	1	none	1													T -> C		145080	SNP (transition)		0.107	0.869	C	126070
A	Polymorphism	5175	5175	1	none	1													T -> A		145146	SNP (transversion)		0.875	0.106	A	15442
G	Polymorphism	5180	5180	1	none	1													A -> G		144152	SNP (transition)		0.001	0.979	G	141189
G	Polymorphism	5181	5181	1	none	1													A -> G		143895	SNP (transition)		0.885	0.09	G	12996
C	Polymorphism	5190	5190	1	none	1													A -> C		142033	SNP (transversion)		0.016	0.975	C	138442
C	Polymorphism	5195	5195	1	none	1													G -> C		141081	SNP (transversion)		0.894	0.082	C	11578
A	Polymorphism	5201	5201	1	none	1													G -> A		140092	SNP (transition)		0.901	0.061	A	8480
T	Polymorphism	5209	5209	1	none	1													C -> T		137819	SNP (transition)		0.002	0.979	T	134926
A	Polymorphism	5211	5211	1	none	1													T -> A		136734	SNP (transversion)		0.903	0.079	A	10746
A	Polymorphism	5234	5234	1	none	1													G -> A		117442	SNP (transition)		0.036	0.943	A	110722
G	Polymorphism	5235	5235	1	none	1													A -> G		115948	SNP (transition)		0.375	0.569	G	65926
T	Polymorphism	5251	5251	1	none	1													C -> T		95704	SNP (transition)		0.914	0.051	T	4910
C	Polymorphism	5252	5252	1	none	1													T -> C		94652	SNP (transition)		0.11	0.835	C	79038
C	Polymorphism	5253	5253	1	none	1													T -> C		93182	SNP (transition)		0.313	0.626	C	58323
C	Polymorphism	5254	5254	1	none	1													T -> C		91400	SNP (transition)		0.111	0.853	C	77987
C	Polymorphism	5262	5262	1	none	1													T -> C		80992	SNP (transition)		0.111	0.848	C	68690
G	Polymorphism	5268	5268	1	none	1													A -> G		72850	SNP (transition)		0.039	0.943	G	68673
G	Polymorphism	5269	5269	1	none	1													A -> G		72026	SNP (transition)		0.888	0.088	G	6347
T	Polymorphism	5277	5277	1	none	1													C -> T		64101	SNP (transition)		0.893	0.061	T	3912
C	Polymorphism	5278	5278	1	none	1													A -> C		62939	SNP (transversion)		0.025	0.913	C	57436
T	Polymorphism	5278	5278	1	none	1													A -> T		62939	SNP (transversion)		0.025	0.056	T	3516
A	Polymorphism	5305	5305	1	none	1													G -> A		33740	SNP (transition)		0.807	0.126	A	4268
C	Polymorphism	5306	5306	1	none	1													A -> C		33093	SNP (transversion)		0.022	0.783	C	25927
G	Polymorphism	5306	5306	1	none	1													A -> G		33093	SNP (transition)		0.022	0.172	G	5677
C	Polymorphism	5307	5307	1	none	1													T -> C		33131	SNP (transition)		0.157	0.779	C	25821
C	Polymorphism	5313	5313	1	none	1													G -> C		30527	SNP (transversion)		0.841	0.058	C	1782
T	Polymorphism	5313	5313	1	none	1													G -> T		30527	SNP (transversion)		0.841	0.097	T	2951
T	Polymorphism	5315	5315	1	none	1													C -> T		30351	SNP (transition)		0.803	0.178	T	5390
C	Polymorphism	5318	5318	1	none	1													A -> C		29783	SNP (transversion)		0.691	0.29	C	8643
A	Polymorphism	5319	5319	1	none	1													T -> A		30102	SNP (transversion)		0.807	0.148	A	4455
G	Polymorphism	5321	5321	1	none	1													T -> G		30216	SNP (transversion)		0.827	0.152	G	4599
C	Polymorphism	5322	5322	1	none	1													T -> C		30190	SNP (transition)		0.573	0.352	C	10616
T	Polymorphism	5324	5324	1	none	1													C -> T		30413	SNP (transition)		0.8	0.147	T	4476
G	Polymorphism	5327	5327	1	none	1													C -> G		31641	SNP (transversion)		0.814	0.144	G	4570
T	Polymorphism	5328	5328	1	none	1													A -> T		32122	SNP (transversion)		0.83	0.156	T	5008
T	Polymorphism	5330	5330	1	none	1													C -> T		32990	SNP (transition)		0.671	0.301	T	9942
C	Polymorphism	5331	5331	1	none	1													T -> C		33476	SNP (transition)		0.902	0.065	C	2188
A	Polymorphism	5332	5332	1	none	1													T -> A		33905	SNP (transversion)		0.784	0.147	A	4993
C	Polymorphism	5332	5332	1	none	1													T -> C		33905	SNP (transition)		0.784	0.061	C	2072
C	Polymorphism	5333	5333	1	none	1													T -> C		34379	SNP (transition)		0.918	0.062	C	2146
C	Polymorphism	5337	5337	1	none	1													T -> C		36553	SNP (transition)		0.911	0.065	C	2373
C	Polymorphism	5341	5341	1	none	1													T -> C		37252	SNP (transition)		0.914	0.059	C	2188
G	Polymorphism	5347	5347	1	none	1													A -> G		37862	SNP (transition)		0.028	0.963	G	36443
G	Polymorphism	5348	5348	1	none	1													A -> G		38181	SNP (transition)		0.453	0.528	G	20146
A	Polymorphism	5353	5353	1	none	1													G -> A		39529	SNP (transition)		0.406	0.556	A	21979
T	Polymorphism	5356	5356	1	none	1													C -> T		40105	SNP (transition)		0.866	0.118	T	4743
C	Polymorphism	5357	5357	1	none	1													A -> C		40314	SNP (transversion)		0.006	0.967	C	38966
T	Polymorphism	5376	5376	1	none	1													C -> T		39862	SNP (transition)		0.001	0.982	T	39163
A	Polymorphism	5378	5378	1	none	1													T -> A		40448	SNP (transversion)		0.908	0.087	A	3519
A	Polymorphism	5384	5384	1	none	1													G -> A		43704	SNP (transition)		0.915	0.066	A	2905
T	Polymorphism	5390	5390	1	none	1													G -> T		43907	SNP (transversion)		0.935	0.063	T	2779
T	Polymorphism	5391	5391	1	none	1													C -> T		43842	SNP (transition)		0.931	0.055	T	2426
T	Polymorphism	5392	5392	1	none	1													G -> T		43978	SNP (transversion)		0.933	0.063	T	2771
G	Polymorphism	5393	5393	1	none	1													T -> G		44027	SNP (transversion)		0.94	0.053	G	2312
A	Polymorphism	5401	5401	1	none	1													G -> A		44290	SNP (transition)		0.013	0.918	A	40651
G	Polymorphism	5402	5402	1	none	1													A -> G		44201	SNP (transition)		0.386	0.531	G	23486
C	Polymorphism	5410	5410	1	none	1													T -> C		44165	SNP (transition)		0.818	0.119	C	5275
G	Polymorphism	5416	5416	1	none	1													A -> G		44258	SNP (transition)		0.896	0.058	G	2551
T	Polymorphism	5417	5417	1	none	1													G -> T		44263	SNP (transversion)		0.928	0.068	T	2993
T	Polymorphism	5418	5418	1	none	1													C -> T		44310	SNP (transition)		0.831	0.125	T	5530
C	Polymorphism	5421	5421	1	none	1													T -> C		44377	SNP (transition)		0.94	0.05	C	2225
C	Polymorphism	5429	5429	1	none	1													T -> C		43739	SNP (transition)		0.893	0.089	C	3891
T	Polymorphism	5434	5434	1	none	1													C -> T		42870	SNP (transition)		0.813	0.125	T	5372
G	Polymorphism	5435	5435	1	none	1													A -> G		42595	SNP (transition)		0.002	0.941	G	40084
G	Polymorphism	5436	5436	1	none	1													A -> G		42413	SNP (transition)		0.768	0.176	G	7462
A	Polymorphism	5441	5441	1	none	1													G -> A		41284	SNP (transition)		0.812	0.171	A	7047
T	Polymorphism	5444	5444	1	none	1													C -> T		40706	SNP (transition)		0.794	0.176	T	7157
C	Polymorphism	5445	5445	1	none	1													A -> C		40484	SNP (transversion)		0.013	0.981	C	39733
G	Polymorphism	5467	5467	1	none	1													T -> G		35374	SNP (transversion)		0.696	0.25	G	8842
C	Polymorphism	5473	5473	1	none	1													A -> C		31939	SNP (transversion)		0.267	0.675	C	21563
C	Polymorphism	5474	5474	1	none	1													T -> C		31599	SNP (transition)		0.672	0.31	C	9796
C	Polymorphism	5486	5486	1	none	1													T -> C		25763	SNP (transition)		0.914	0.073	C	1875
C	Polymorphism	5488	5488	1	none	1													T -> C		24640	SNP (transition)		0.302	0.658	C	16206
A	Polymorphism	5489	5489	1	none	1													G -> A		23973	SNP (transition)		0.852	0.142	A	3412
C	Polymorphism	5496	5496	1	none	1													T -> C		21679	SNP (transition)		0.246	0.719	C	15592
G	Polymorphism	5508	5508	1	none	1													A -> G		18811	SNP (transition)		0.011	0.968	G	18212
A	Polymorphism	5539	5539	1	none	1													G -> A		11933	SNP (transition)		0.898	0.092	A	1102
A	Polymorphism	5653	5653	1	none	1													T -> A		2100	SNP (transversion)		0.77	0.228	A	479
T	Polymorphism	5656	5656	1	none	1													G -> T		2108	SNP (transversion)		0.0005	0.31	T	653
A	Polymorphism	5661	5661	1	none	1													T -> A		2115	SNP (transversion)		0.915	0.078	A	166
A	Polymorphism	5662	5662	1	none	1													T -> A		2129	SNP (transversion)		0.544	0.455	A	968
A	Polymorphism	5663	5663	1	none	1													T -> A		2155	SNP (transversion)		0.146	0.346	A	746
A	Polymorphism	5664	5664	1	none	1													T -> A		2156	SNP (transversion)		0.007	0.511	A	1101
G	Polymorphism	5665	5665	1	none	1													A -> G		2157	SNP (transition)		0.192	0.338	G	730
A	Polymorphism	5666	5666	1	none	1													G -> A		2176	SNP (transition)		0.004	0.209	A	455
G	Polymorphism	5669	5669	1	none	1													A -> G		2143	SNP (transition)		0.39	0.258	G	553
T	Polymorphism	5669	5669	1	none	1													A -> T		2143	SNP (transversion)		0.39	0.35	T	751
T	Polymorphism	5671	5671	1	none	1													G -> T		2128	SNP (transversion)		0.344	0.303	T	644
C	Polymorphism	5672	5672	1	none	1													A -> C		2151	SNP (transversion)		0.334	0.338	C	728
T	Polymorphism	5672	5672	1	none	1													A -> T		2151	SNP (transversion)		0.334	0.32	T	689
G	Polymorphism	5676	5676	1	none	1													A -> G		2204	SNP (transition)		0.405	0.577	G	1272
G	Polymorphism	5677	5677	1	none	1													A -> G		2219	SNP (transition)		0.242	0.334	G	741
T	Polymorphism	5677	5677	1	none	1													A -> T		2219	SNP (transversion)		0.242	0.423	T	939
G	Polymorphism	5678	5678	1	none	1													A -> G		2250	SNP (transition)		0.223	0.44	G	989
T	Polymorphism	5678	5678	1	none	1													A -> T		2250	SNP (transversion)		0.223	0.337	T	759
G	Polymorphism	5679	5679	1	none	1													A -> G		2268	SNP (transition)		0.204	0.788	G	1788
T	Polymorphism	5681	5681	1	none	1													G -> T		2295	SNP (transversion)		0.0004	0.894	T	2052
T	Polymorphism	5683	5683	1	none	1													G -> T		2391	SNP (transversion)		0.075	0.916	T	2190
T	Polymorphism	5706	5706	1	none	1													A -> T		3498	SNP (transversion)		0.002	0.998	T	3490
C	Polymorphism	5738	5738	1	none	1													T -> C		5643	SNP (transition)		0.0002	0.997	C	5628
A	Polymorphism	5752	5752	1	none	1													T -> A		6894	SNP (transversion)		0.001	0.998	A	6877
T	Polymorphism	5757	5757	1	none	1													A -> T		7319	SNP (transversion)		0.001	0.998	T	7304
T	Polymorphism	5761	5761	1	none	1													A -> T		7636	SNP (transversion)		0.001	0.998	T	7623
ie2 CDS	CDS	5764	6891	1128	reverse	1	ie2	HynVgp006	CDS	orf6 ie2	IE2	1	YP_473194.1
ie2 gene	gene	5764	6891	1128	reverse	1	ie2	HynVgp006	gene
A	Polymorphism	5765	5765	1	none	1	ie2	HynVgp006		orf6 ie2	IE2		YP_473194.1		ie2 CDS	376	1127	2	T -> A		7938	SNP (transversion)	Extension	0.001	0.999	A	7929
G	Polymorphism	5767	5767	1	none	1	ie2	HynVgp006		orf6 ie2	IE2		YP_473194.1	M -> I	ie2 CDS	375	1125	3	C -> G	ATG -> ATC	8124	SNP (transversion)	Substitution	0.0002	0.996	G	8092
A	Polymorphism	5776	5776	1	none	1	ie2	HynVgp006		orf6 ie2	IE2		YP_473194.1		ie2 CDS	372	1116	3	T -> A	TCA -> TCT	8796	SNP (transversion)	None	0.001	0.997	A	8772
G	Polymorphism	5797	5797	1	none	1	ie2	HynVgp006		orf6 ie2	IE2		YP_473194.1		ie2 CDS	365	1095	3	A -> G	GCT -> GCC	10500	SNP (transition)	None	0.0002	0.991	G	10408
G	Polymorphism	5813	5813	1	none	1	ie2	HynVgp006		orf6 ie2	IE2		YP_473194.1	V -> A	ie2 CDS	360	1079	2	A -> G	GTG -> GCG	10523	SNP (transition)	Substitution	0.0004	0.998	G	10497
G	Polymorphism	5831	5831	1	none	1	ie2	HynVgp006		orf6 ie2	IE2		YP_473194.1	I -> T	ie2 CDS	354	1061	2	A -> G	ATT -> ACT	10850	SNP (transition)	Substitution	0.0001	0.997	G	10818
T	Polymorphism	5833	5833	1	none	1	ie2	HynVgp006		orf6 ie2	IE2		YP_473194.1		ie2 CDS	353	1059	3	C -> T	AAG -> AAA	10902	SNP (transition)	None		0.998	T	10875
T	Polymorphism	5839	5839	1	none	1	ie2	HynVgp006		orf6 ie2	IE2		YP_473194.1		ie2 CDS	351	1053	3	C -> T	GAG -> GAA	10948	SNP (transition)	None	0.0002	0.998	T	10930
T	Polymorphism	5851	5851	1	none	1	ie2	HynVgp006		orf6 ie2	IE2		YP_473194.1		ie2 CDS	347	1041	3	C -> T	GCG -> GCA	11178	SNP (transition)	None	0.0001	0.999	T	11162
C	Polymorphism	5860	5860	1	none	1	ie2	HynVgp006		orf6 ie2	IE2		YP_473194.1		ie2 CDS	344	1032	3	T -> C	CAA -> CAG	11351	SNP (transition)	None	0.0001	0.997	C	11320
G	Polymorphism	5884	5884	1	none	1	ie2	HynVgp006		orf6 ie2	IE2		YP_473194.1		ie2 CDS	336	1008	3	A -> G	GCT -> GCC	11197	SNP (transition)	None	0.0001	0.998	G	11179
G	Polymorphism	5905	5905	1	none	1	ie2	HynVgp006		orf6 ie2	IE2		YP_473194.1	K -> N	ie2 CDS	329	987	3	T -> G	AAA -> AAC	10991	SNP (transversion)	Substitution	0.002	0.998	G	10965
G	Polymorphism	5913	5913	1	none	1	ie2	HynVgp006		orf6 ie2	IE2		YP_473194.1		ie2 CDS	327	979	1	A -> G	TTG -> CTG	11171	SNP (transition)	None	0.0003	0.998	G	11145
T	Polymorphism	5923	5923	1	none	1	ie2	HynVgp006		orf6 ie2	IE2		YP_473194.1		ie2 CDS	323	969	3	C -> T	GCG -> GCA	11241	SNP (transition)	None	0.0002	0.998	T	11223
T	Polymorphism	5964	5964	1	none	1	ie2	HynVgp006		orf6 ie2	IE2		YP_473194.1	V -> I	ie2 CDS	310	928	1	C -> T	GTT -> ATT	12290	SNP (transition)	Substitution	0.0002	0.997	T	12258
C	Polymorphism	5977	5977	1	none	1	ie2	HynVgp006		orf6 ie2	IE2		YP_473194.1		ie2 CDS	305	915	3	T -> C	TTA -> TTG	12630	SNP (transition)	None	0.0002	0.997	C	12595
T	Polymorphism	5982	5982	1	none	1	ie2	HynVgp006		orf6 ie2	IE2		YP_473194.1	L -> M	ie2 CDS	304	910	1	A -> T	TTG -> ATG	12978	SNP (transversion)	Substitution	0.001	0.997	T	12943
C	Polymorphism	5997	5997	1	none	1	ie2	HynVgp006		orf6 ie2	IE2		YP_473194.1	I -> V	ie2 CDS	299	895	1	T -> C	ATT -> GTT	13754	SNP (transition)	Substitution	0.0001	0.995	C	13686
G	Polymorphism	6004	6004	1	none	1	ie2	HynVgp006		orf6 ie2	IE2		YP_473194.1		ie2 CDS	296	888	3	A -> G	GTT -> GTC	14177	SNP (transition)	None	0.0001	0.998	G	14147
T	Polymorphism	6007	6007	1	none	1	ie2	HynVgp006		orf6 ie2	IE2		YP_473194.1		ie2 CDS	295	885	3	C -> T	GAG -> GAA	14299	SNP (transition)	None	0.0003	0.995	T	14233
C	Polymorphism	6025	6025	1	none	1	ie2	HynVgp006		orf6 ie2	IE2		YP_473194.1		ie2 CDS	289	867	3	T -> C	ACA -> ACG	14721	SNP (transition)	None	0.0001	0.998	C	14696
C	Polymorphism	6030	6030	1	none	1	ie2	HynVgp006		orf6 ie2	IE2		YP_473194.1	T -> A	ie2 CDS	288	862	1	T -> C	ACT -> GCT	14789	SNP (transition)	Substitution	0.0002	0.999	C	14767
C	Polymorphism	6040	6040	1	none	1	ie2	HynVgp006		orf6 ie2	IE2		YP_473194.1	D -> E	ie2 CDS	284	852	3	A -> C	GAT -> GAG	14981	SNP (transversion)	Substitution	0.001	0.999	C	14972
A	Polymorphism	6091	6091	1	none	1	ie2	HynVgp006		orf6 ie2	IE2		YP_473194.1		ie2 CDS	267	801	3	T -> A	CCA -> CCT	15858	SNP (transversion)	None	0.002	0.997	A	15812
G	Polymorphism	6103	6103	1	none	1	ie2	HynVgp006		orf6 ie2	IE2		YP_473194.1	E -> D	ie2 CDS	263	789	3	T -> G	GAA -> GAC	15877	SNP (transversion)	Substitution	0.001	0.998	G	15852
A	Polymorphism	6111	6111	1	none	1	ie2	HynVgp006		orf6 ie2	IE2		YP_473194.1		ie2 CDS	261	781	1	G -> A	CTG -> TTG	15840	SNP (transition)	None		0.998	A	15814
C	Polymorphism	6125	6125	1	none	1	ie2	HynVgp006		orf6 ie2	IE2		YP_473194.1	Q -> R	ie2 CDS	256	767	2	T -> C	CAA -> CGA	15695	SNP (transition)	Substitution	0.0002	0.998	C	15658
T	Polymorphism	6130	6130	1	none	1	ie2	HynVgp006		orf6 ie2	IE2		YP_473194.1		ie2 CDS	254	762	3	A -> T	ATT -> ATA	15570	SNP (transversion)	None	0.0003	0.998	T	15538
C	Polymorphism	6141	6141	1	none	1	ie2	HynVgp006		orf6 ie2	IE2		YP_473194.1	N -> D	ie2 CDS	251	751	1	T -> C	AAC -> GAC	15229	SNP (transition)	Substitution	0.0004	0.977	C	14881
G	Polymorphism	6146	6146	1	none	1	ie2	HynVgp006		orf6 ie2	IE2		YP_473194.1	R -> P	ie2 CDS	249	746	2	C -> G	CGC -> CCC	14967	SNP (transversion)	Substitution	0.0001	0.999	G	14952
A	Polymorphism	6160	6160	1	none	1	ie2	HynVgp006		orf6 ie2	IE2		YP_473194.1		ie2 CDS	244	732	3	C -> A	ACG -> ACT	15090	SNP (transversion)	None	0.004	0.994	A	14993
G	Polymorphism	6193	6193	1	none	1	ie2	HynVgp006		orf6 ie2	IE2		YP_473194.1		ie2 CDS	233	699	3	A -> G	GCT -> GCC	15633	SNP (transition)	None	0.001	0.979	G	15306
C	Polymorphism	6207	6207	1	none	1	ie2	HynVgp006		orf6 ie2	IE2		YP_473194.1	L -> V	ie2 CDS	229	685	1	G -> C	CTC -> GTC	15298	SNP (transversion)	Substitution	0.0001	0.994	C	15200
T	Polymorphism	6214	6214	1	none	1	ie2	HynVgp006		orf6 ie2	IE2		YP_473194.1		ie2 CDS	226	678	3	C -> T	AGG -> AGA	15258	SNP (transition)	None		0.999	T	15241
T	Polymorphism	6244	6244	1	none	1	ie2	HynVgp006		orf6 ie2	IE2		YP_473194.1		ie2 CDS	216	648	3	C -> T	AAG -> AAA	14580	SNP (transition)	None	0.0001	0.997	T	14540
T	Polymorphism	6253	6253	1	none	1	ie2	HynVgp006		orf6 ie2	IE2		YP_473194.1		ie2 CDS	213	639	3	C -> T	GTG -> GTA	14435	SNP (transition)	None	0.0005	0.996	T	14372
G	Polymorphism	6256	6256	1	none	1	ie2	HynVgp006		orf6 ie2	IE2		YP_473194.1		ie2 CDS	212	636	3	A -> G	ATT -> ATC	14315	SNP (transition)	None	0.001	0.995	G	14243
C	Polymorphism	6291	6291	1	none	1	ie2	HynVgp006		orf6 ie2	IE2		YP_473194.1	N -> D	ie2 CDS	201	601	1	T -> C	AAC -> GAC	14621	SNP (transition)	Substitution	0.0001	1	C	14614
T	Polymorphism	6298	6298	1	none	1	ie2	HynVgp006		orf6 ie2	IE2		YP_473194.1		ie2 CDS	198	594	3	G -> T	TCC -> TCA	14670	SNP (transversion)	None	0.0002	0.999	T	14651
G	Polymorphism	6331	6331	1	none	1	ie2	HynVgp006		orf6 ie2	IE2		YP_473194.1		ie2 CDS	187	561	3	T -> G	ATA -> ATC	14595	SNP (transversion)	None	0.001	0.999	G	14581
G	Polymorphism	6346	6346	1	none	1	ie2	HynVgp006		orf6 ie2	IE2		YP_473194.1		ie2 CDS	182	546	3	A -> G	TGT -> TGC	15306	SNP (transition)	None	0.0004	0.999	G	15289
A	Polymorphism	6352	6352	1	none	1	ie2	HynVgp006		orf6 ie2	IE2		YP_473194.1		ie2 CDS	180	540	3	G -> A	TGC -> TGT	15654	SNP (transition)	None	0.0001	0.999	A	15637
A	Polymorphism	6361	6361	1	none	1	ie2	HynVgp006		orf6 ie2	IE2		YP_473194.1		ie2 CDS	177	531	3	G -> A	TGC -> TGT	15929	SNP (transition)	None	0.0001	0.999	A	15918
A	Polymorphism	6364	6364	1	none	1	ie2	HynVgp006		orf6 ie2	IE2		YP_473194.1		ie2 CDS	176	528	3	C -> A	CTG -> CTT	16231	SNP (transversion)	None	0.001	0.998	A	16198
C	Polymorphism	6370	6370	1	none	1	ie2	HynVgp006		orf6 ie2	IE2		YP_473194.1		ie2 CDS	174	522	3	T -> C	GAA -> GAG	16592	SNP (transition)	None	0.0001	0.998	C	16566
A	Polymorphism	6373	6373	1	none	1	ie2	HynVgp006		orf6 ie2	IE2		YP_473194.1		ie2 CDS	173	519	3	G -> A	GTC -> GTT	16749	SNP (transition)	None	0.0001	0.999	A	16734
A	Polymorphism	6376	6376	1	none	1	ie2	HynVgp006		orf6 ie2	IE2		YP_473194.1		ie2 CDS	172	516	3	G -> A	GAC -> GAT	17002	SNP (transition)	None	0.0001	0.999	A	16980
C	Polymorphism	6418	6418	1	none	1	ie2	HynVgp006		orf6 ie2	IE2		YP_473194.1		ie2 CDS	158	474	3	T -> C	GAA -> GAG	15136	SNP (transition)	None		1	C	15129
T	Polymorphism	6423	6423	1	none	1	ie2	HynVgp006		orf6 ie2	IE2		YP_473194.1	A -> T	ie2 CDS	157	469	1	C -> T	GCT -> ACT	14541	SNP (transition)	Substitution	0.0001	0.998	T	14505
A	Polymorphism	6435	6435	1	none	1	ie2	HynVgp006		orf6 ie2	IE2		YP_473194.1		ie2 CDS	153	457	1	G -> A	CTG -> TTG	13308	SNP (transition)	None	0.0001	0.998	A	13284
C	Polymorphism	6438	6438	1	none	1	ie2	HynVgp006		orf6 ie2	IE2		YP_473194.1	I -> V	ie2 CDS	152	454	1	T -> C	ATA -> GTA	13032	SNP (transition)	Substitution	0.0001	0.998	C	13002
A	Polymorphism	6457	6457	1	none	1	ie2	HynVgp006		orf6 ie2	IE2		YP_473194.1		ie2 CDS	145	435	3	G -> A	GAC -> GAT	11139	SNP (transition)	None	0.0002	0.999	A	11126
A	Polymorphism	6460	6460	1	none	1	ie2	HynVgp006		orf6 ie2	IE2		YP_473194.1		ie2 CDS	144	432	3	G -> A	GAC -> GAT	10813	SNP (transition)	None	0.0001	0.999	A	10800
C	Polymorphism	6474	6474	1	none	1	ie2	HynVgp006		orf6 ie2	IE2		YP_473194.1	Y -> D	ie2 CDS	140	418	1	A -> C	TAT -> GAT	9929	SNP (transversion)	Substitution	0.001	0.073	C	722
T	Polymorphism	6480	6480	1	none	1	ie2	HynVgp006		orf6 ie2	IE2		YP_473194.1	D -> N	ie2 CDS	138	412	1	C -> T	GAC -> AAC	10749	SNP (transition)	Substitution	0.001	0.797	T	8570
T	Polymorphism	6481	6481	1	none	1	ie2	HynVgp006		orf6 ie2	IE2		YP_473194.1	S -> R	ie2 CDS	137	411	3	A -> T	AGT -> AGA	10892	SNP (transversion)	Substitution	0.246	0.753	T	8203
T	Polymorphism	6488	6488	1	none	1	ie2	HynVgp006		orf6 ie2	IE2		YP_473194.1	I -> N	ie2 CDS	135	404	2	A -> T	ATC -> AAC	11514	SNP (transversion)	Substitution	0.399	0.6	T	6914
G	Polymorphism	6500	6500	1	none	1	ie2	HynVgp006		orf6 ie2	IE2		YP_473194.1	S -> T	ie2 CDS	131	392	2	C -> G	AGC -> ACC	12515	SNP (transversion)	Substitution	0.0004	0.07	G	870
T	Polymorphism	6500	6500	1	none	1	ie2	HynVgp006		orf6 ie2	IE2		YP_473194.1	S -> N	ie2 CDS	131	392	2	C -> T	AGC -> AAC	12515	SNP (transition)	Substitution	0.0004	0.427	T	5343
A	Polymorphism	6504	6504	1	none	1	ie2	HynVgp006		orf6 ie2	IE2		YP_473194.1	P -> S	ie2 CDS	130	388	1	G -> A	CCC -> TCC	12572	SNP (transition)	Substitution	0.0004	0.613	A	7705
G	Polymorphism	6509	6509	1	none	1	ie2	HynVgp006		orf6 ie2	IE2		YP_473194.1	H -> P	ie2 CDS	128	383	2	T -> G	CAC -> CCC	12899	SNP (transversion)	Substitution	0.325	0.673	G	8675
C	Polymorphism	6511	6511	1	none	1	ie2	HynVgp006		orf6 ie2	IE2		YP_473194.1		ie2 CDS	127	381	3	T -> C	GTA -> GTG	12766	SNP (transition)	None	0.002	0.701	C	8946
A	Polymorphism	6520	6520	1	none	1	ie2	HynVgp006		orf6 ie2	IE2		YP_473194.1		ie2 CDS	124	372	3	G -> A	TAC -> TAT	13008	SNP (transition)	None	0.201	0.796	A	10355
C	Polymorphism	6539	6539	1	none	1	ie2	HynVgp006		orf6 ie2	IE2		YP_473194.1	T -> S	ie2 CDS	118	353	2	G -> C	ACT -> AGT	13962	SNP (transversion)	Substitution	0.0004	0.96	C	13401
G	Polymorphism	6553	6553	1	none	1	ie2	HynVgp006		orf6 ie2	IE2		YP_473194.1	E -> D	ie2 CDS	113	339	3	T -> G	GAA -> GAC	14975	SNP (transversion)	Substitution	0.0005	0.999	G	14965
C	Polymorphism	6565	6565	1	none	1	ie2	HynVgp006		orf6 ie2	IE2		YP_473194.1		ie2 CDS	109	327	3	A -> C	GTT -> GTG	16689	SNP (transversion)	None	0.001	0.999	C	16679
G	Polymorphism	6571	6571	1	none	1	ie2	HynVgp006		orf6 ie2	IE2		YP_473194.1		ie2 CDS	107	321	3	A -> G	CGT -> CGC	17427	SNP (transition)	None	0.0001	1	G	17420
A	Polymorphism	6589	6589	1	none	1	ie2	HynVgp006		orf6 ie2	IE2		YP_473194.1		ie2 CDS	101	303	3	G -> A	GCC -> GCT	19773	SNP (transition)	None	0.0002	0.998	A	19741
G	Polymorphism	6596	6596	1	none	1	ie2	HynVgp006		orf6 ie2	IE2		YP_473194.1	H -> P	ie2 CDS	99	296	2	T -> G	CAT -> CCT	20783	SNP (transversion)	Substitution	0.001	0.999	G	20762
A	Polymorphism	6598	6598	1	none	1	ie2	HynVgp006		orf6 ie2	IE2		YP_473194.1		ie2 CDS	98	294	3	G -> A	GAC -> GAT	21093	SNP (transition)	None	0.0002	0.998	A	21059
C	Polymorphism	6607	6607	1	none	1	ie2	HynVgp006		orf6 ie2	IE2		YP_473194.1	I -> M	ie2 CDS	95	285	3	A -> C	ATT -> ATG	22897	SNP (transversion)	Substitution	0.001	0.999	C	22876
C	Polymorphism	6612	6612	1	none	1	ie2	HynVgp006		orf6 ie2	IE2		YP_473194.1	I -> V	ie2 CDS	94	280	1	T -> C	ATT -> GTT	23864	SNP (transition)	Substitution	0.0002	0.999	C	23836
T	Polymorphism	6624	6624	1	none	1	ie2	HynVgp006		orf6 ie2	IE2		YP_473194.1	D -> N	ie2 CDS	90	268	1	C -> T	GAC -> AAC	25023	SNP (transition)	Substitution	0.0002	0.98	T	24533
T	Polymorphism	6627	6627	1	none	1	ie2	HynVgp006		orf6 ie2	IE2		YP_473194.1	D -> N	ie2 CDS	89	265	1	C -> T	GAT -> AAT	24869	SNP (transition)	Substitution	0.0002	0.997	T	24801
T	Polymorphism	6631	6631	1	none	1	ie2	HynVgp006		orf6 ie2	IE2		YP_473194.1		ie2 CDS	87	261	3	A -> T	CCT -> CCA	24612	SNP (transversion)	None	0.004	0.991	T	24397
A	Polymorphism	6640	6640	1	none	1	ie2	HynVgp006		orf6 ie2	IE2		YP_473194.1		ie2 CDS	84	252	3	G -> A	TTC -> TTT	24133	SNP (transition)	None	0.0005	0.993	A	23962
C	Polymorphism	6643	6643	1	none	1	ie2	HynVgp006		orf6 ie2	IE2		YP_473194.1		ie2 CDS	83	249	3	T -> C	GAA -> GAG	23950	SNP (transition)	None		0.955	C	22866
T	Polymorphism	6646	6646	1	none	1	ie2	HynVgp006		orf6 ie2	IE2		YP_473194.1		ie2 CDS	82	246	3	C -> T	GCG -> GCA	23999	SNP (transition)	None	0.0002	0.975	T	23409
G	Polymorphism	6667	6667	1	none	1	ie2	HynVgp006		orf6 ie2	IE2		YP_473194.1		ie2 CDS	75	225	3	A -> G	CGT -> CGC	23922	SNP (transition)	None	0.0002	0.984	G	23550
C	Polymorphism	6672	6672	1	none	1	ie2	HynVgp006		orf6 ie2	IE2		YP_473194.1	S -> A	ie2 CDS	74	220	1	A -> C	TCC -> GCC	24105	SNP (transversion)	Substitution	0.001	0.988	C	23813
G	Polymorphism	6676	6676	1	none	1	ie2	HynVgp006		orf6 ie2	IE2		YP_473194.1		ie2 CDS	72	216	3	A -> G	AAT -> AAC	24343	SNP (transition)	None	0.0001	0.993	G	24176
G	Polymorphism	6685	6685	1	none	1	ie2	HynVgp006		orf6 ie2	IE2		YP_473194.1		ie2 CDS	69	207	3	A -> G	TAT -> TAC	24784	SNP (transition)	None	4e-05	0.985	G	24404
A	Polymorphism	6712	6712	1	none	1	ie2	HynVgp006		orf6 ie2	IE2		YP_473194.1		ie2 CDS	60	180	3	G -> A	GAC -> GAT	25314	SNP (transition)	None	0.001	0.866	A	21931
G	Polymorphism	6716	6716	1	none	1	ie2	HynVgp006		orf6 ie2	IE2		YP_473194.1	G -> A	ie2 CDS	59	176	2	C -> G	GGC -> GCC	25173	SNP (transversion)	Substitution	0.854	0.145	G	3651
C	Polymorphism	6732	6732	1	none	1	ie2	HynVgp006		orf6 ie2	IE2		YP_473194.1	P -> A	ie2 CDS	54	160	1	G -> C	CCG -> GCG	25914	SNP (transversion)	Substitution	0.251	0.748	C	19393
G	Polymorphism	6752	6752	1	none	1	ie2	HynVgp006		orf6 ie2	IE2		YP_473194.1	R -> P	ie2 CDS	47	140	2	C -> G	CGG -> CCG	26535	SNP (transversion)	Substitution	0.0004	0.999	G	26499
A	Polymorphism	6768	6768	1	none	1	ie2	HynVgp006		orf6 ie2	IE2		YP_473194.1	P -> S	ie2 CDS	42	124	1	G -> A	CCT -> TCT	26254	SNP (transition)	Substitution	0.936	0.063	A	1659
T	Polymorphism	6780	6780	1	none	1	ie2	HynVgp006		orf6 ie2	IE2		YP_473194.1	Q -> K	ie2 CDS	38	112	1	G -> T	CAG -> AAG	26199	SNP (transversion)	Substitution	0.005	0.53	T	13886
C	Polymorphism	6781	6781	1	none	1	ie2	HynVgp006		orf6 ie2	IE2		YP_473194.1		ie2 CDS	37	111	3	G -> C	CGC -> CGG	26186	SNP (transversion)	None	0.001	0.457	C	11968
C	Polymorphism	6788	6788	1	none	1	ie2	HynVgp006		orf6 ie2	IE2		YP_473194.1	T -> R	ie2 CDS	35	104	2	G -> C	ACG -> AGG	26102	SNP (transversion)	Substitution	0.001	0.58	C	15141
C	Polymorphism	6798	6798	1	none	1	ie2	HynVgp006		orf6 ie2	IE2		YP_473194.1	P -> A	ie2 CDS	32	94	1	G -> C	CCT -> GCT	25756	SNP (transversion)	Substitution	0.0004	0.641	C	16520
C	Polymorphism	6810	6810	1	none	1	ie2	HynVgp006		orf6 ie2	IE2		YP_473194.1	S -> A	ie2 CDS	28	82	1	A -> C	TCG -> GCG	24951	SNP (transversion)	Substitution	0.724	0.273	C	6812
G	Polymorphism	6821	6821	1	none	1	ie2	HynVgp006		orf6 ie2	IE2		YP_473194.1	R -> P	ie2 CDS	24	71	2	C -> G	CGC -> CCC	25112	SNP (transversion)	Substitution	0.804	0.195	G	4897
G	Polymorphism	6880	6880	1	none	1	ie2	HynVgp006		orf6 ie2	IE2		YP_473194.1		ie2 CDS	4	12	3	A -> G	ATT -> ATC	22784	SNP (transition)	None		0.999	G	22760
T	Polymorphism	6892	6892	1	none	1													G -> T		21823	SNP (transversion)		0.005	0.994	T	21696
G	Polymorphism	6912	6912	1	none	1													A -> G		20742	SNP (transition)		0.0003	0.998	G	20696
T	Polymorphism	6916	6916	1	none	1													C -> T		20472	SNP (transition)			0.997	T	20406
T	Polymorphism	6924	6924	1	none	1													C -> T		20036	SNP (transition)		0.0001	0.997	T	19985
T	Polymorphism	6964	6964	1	none	1													C -> T		17927	SNP (transition)		0.001	0.979	T	17557
G	Polymorphism	6970	6970	1	none	1													A -> G		18148	SNP (transition)		0.941	0.053	G	968
A	Polymorphism	6978	6978	1	none	1													G -> A		18941	SNP (transition)		0.113	0.881	A	16686
T	Polymorphism	6980	6980	1	none	1													A -> T		18901	SNP (transversion)		0.866	0.13	T	2459
A	Polymorphism	6981	6981	1	none	1													C -> A		18827	SNP (transversion)		0.002	0.129	A	2422
T	Polymorphism	6981	6981	1	none	1													C -> T		18827	SNP (transition)		0.002	0.866	T	16303
C	Polymorphism	6982	6982	1	none	1													A -> C		18742	SNP (transversion)		0.859	0.139	C	2605
G	Polymorphism	6983	6983	1	none	1													C -> G		18719	SNP (transversion)		0.002	0.994	G	18613
G	Polymorphism	6984	6984	1	none	1													A -> G		18593	SNP (transition)		0.0002	0.851	G	15830
T	Polymorphism	6984	6984	1	none	1													A -> T		18593	SNP (transversion)		0.0002	0.148	T	2747
C	Polymorphism	6987	6987	1	none	1													T -> C		18406	SNP (transition)		0.83	0.165	C	3040
A	Polymorphism	6991	6991	1	none	1													T -> A		18192	SNP (transversion)		0.003	0.994	A	18086
A	Polymorphism	6992	6992	1	none	1													T -> A		18179	SNP (transversion)		0.001	0.794	A	14426
G	Polymorphism	6992	6992	1	none	1													T -> G		18179	SNP (transversion)		0.001	0.203	G	3686
C	Polymorphism	6993	6993	1	none	1													T -> C		18147	SNP (transition)		0.002	0.207	C	3756
G	Polymorphism	6993	6993	1	none	1													T -> G		18147	SNP (transversion)		0.002	0.79	G	14331
G	Polymorphism	6994	6994	1	none	1													T -> G		18081	SNP (transversion)		0.778	0.222	G	4005
A	Polymorphism	6995	6995	1	none	1													G -> A		18034	SNP (transition)		0.001	0.77	A	13894
C	Polymorphism	6995	6995	1	none	1													G -> C		18034	SNP (transversion)		0.001	0.228	C	4104
A	Polymorphism	6996	6996	1	none	1													T -> A		18059	SNP (transversion)		0.004	0.761	A	13742
G	Polymorphism	6996	6996	1	none	1													T -> G		18059	SNP (transversion)		0.004	0.232	G	4189
G	Polymorphism	6997	6997	1	none	1													A -> G		18051	SNP (transition)		0.751	0.242	G	4369
A	Polymorphism	6998	6998	1	none	1													T -> A		18041	SNP (transversion)		0.001	0.749	A	13513
C	Polymorphism	6998	6998	1	none	1													T -> C		18041	SNP (transition)		0.001	0.249	C	4498
A	Polymorphism	7007	7007	1	none	1													C -> A		17945	SNP (transversion)		0.324	0.674	A	12090
A	Polymorphism	7022	7022	1	none	1													C -> A		18046	SNP (transversion)		0.399	0.052	A	938
T	Polymorphism	7022	7022	1	none	1													C -> T		18046	SNP (transition)		0.399	0.546	T	9849
A	Polymorphism	7028	7028	1	none	1													C -> A		17732	SNP (transversion)		0.003	0.987	A	17502
G	Polymorphism	7033	7033	1	none	1													C -> G		17509	SNP (transversion)		0.001	0.996	G	17439
G	Polymorphism	7066	7066	1	none	1													A -> G		17301	SNP (transition)		0.002	0.993	G	17181
A	Polymorphism	7100	7100	1	none	1													T -> A		17879	SNP (transversion)		0.002	0.879	A	15712
T	Polymorphism	7107	7107	1	none	1													G -> T		16894	SNP (transversion)		0.001	0.936	T	15810
G	Polymorphism	7149	7149	1	none	1													C -> G		14138	SNP (transversion)		0.0004	0.998	G	14110
G	Polymorphism	7162	7162	1	none	1													T -> G		14127	SNP (transversion)		0.001	0.998	G	14105
T	Polymorphism	7164	7164	1	none	1													C -> T		14171	SNP (transition)			0.985	T	13954
G	Polymorphism	7166	7166	1	none	1													C -> G		14163	SNP (transversion)		0.0001	0.999	G	14146
C	Polymorphism	7192	7192	1	none	1													G -> C		14320	SNP (transversion)		0.0001	0.999	C	14303
ORF7 peptide CDS	CDS	7249	7434	186	forward	1		HynVgp007	CDS	orf7	ORF7 peptide	1	YP_473195.1
gene	gene	7249	7434	186	forward	1		HynVgp007
G	Polymorphism	7261	7261	1	none	1		HynVgp007		orf7	ORF7 peptide		YP_473195.1	S -> A	ORF7 peptide CDS	5	13	1	T -> G	TCG -> GCG	14567	SNP (transversion)	Substitution	0.001	0.999	G	14546
G	Polymorphism	7282	7282	1	none	1		HynVgp007		orf7	ORF7 peptide		YP_473195.1	L -> V	ORF7 peptide CDS	12	34	1	C -> G	CTG -> GTG	14333	SNP (transversion)	Substitution	0.001	0.997	G	14290
C	Polymorphism	7297	7297	1	none	1		HynVgp007		orf7	ORF7 peptide		YP_473195.1	C -> R	ORF7 peptide CDS	17	49	1	T -> C	TGT -> CGT	14422	SNP (transition)	Substitution	0.0005	0.998	C	14391
C	Polymorphism	7301	7301	1	none	1		HynVgp007		orf7	ORF7 peptide		YP_473195.1	V -> A	ORF7 peptide CDS	18	53	2	T -> C	GTG -> GCG	14465	SNP (transition)	Substitution	0.0003	0.997	C	14417
C	Polymorphism	7311	7311	1	none	1		HynVgp007		orf7	ORF7 peptide		YP_473195.1	K -> N	ORF7 peptide CDS	21	63	3	G -> C	AAG -> AAC	14512	SNP (transversion)	Substitution	0.0004	0.998	C	14476
G	Polymorphism	7330	7330	1	none	1		HynVgp007		orf7	ORF7 peptide		YP_473195.1	R -> G	ORF7 peptide CDS	28	82	1	A -> G	AGA -> GGA	14624	SNP (transition)	Substitution	0.0001	0.999	G	14604
G	Polymorphism	7341	7341	1	none	1		HynVgp007		orf7	ORF7 peptide		YP_473195.1		ORF7 peptide CDS	31	93	3	C -> G	GCC -> GCG	14435	SNP (transversion)	None	0.0002	0.998	G	14409
G	Polymorphism	7344	7344	1	none	1		HynVgp007		orf7	ORF7 peptide		YP_473195.1		ORF7 peptide CDS	32	96	3	A -> G	GGA -> GGG	14418	SNP (transition)	None	0.0002	0.998	G	14394
A	Polymorphism	7355	7355	1	none	1		HynVgp007		orf7	ORF7 peptide		YP_473195.1	R -> H	ORF7 peptide CDS	36	107	2	G -> A	CGT -> CAT	14296	SNP (transition)	Substitution	0.0001	0.997	A	14258
T	Polymorphism	7367	7367	1	none	1		HynVgp007		orf7	ORF7 peptide		YP_473195.1	T -> M	ORF7 peptide CDS	40	119	2	C -> T	ACG -> ATG	14025	SNP (transition)	Substitution	0.0001	0.997	T	13977
T	Polymorphism	7373	7373	1	none	1		HynVgp007		orf7	ORF7 peptide		YP_473195.1	G -> V	ORF7 peptide CDS	42	125	2	G -> T	GGT -> GTT	13964	SNP (transversion)	Substitution	0.003	0.995	T	13893
T	Polymorphism	7379	7379	1	none	1		HynVgp007		orf7	ORF7 peptide		YP_473195.1	K -> I	ORF7 peptide CDS	44	131	2	A -> T	AAA -> ATA	13971	SNP (transversion)	Substitution	0.001	0.997	T	13926
G	Polymorphism	7383	7383	1	none	1		HynVgp007		orf7	ORF7 peptide		YP_473195.1	F -> L	ORF7 peptide CDS	45	135	3	T -> G	TTT -> TTG	13926	SNP (transversion)	Substitution	0.002	0.997	G	13889
C	Polymorphism	7429	7429	1	none	1		HynVgp007		orf7	ORF7 peptide		YP_473195.1	S -> R	ORF7 peptide CDS	61	181	1	A -> C	AGT -> CGT	14519	SNP (transversion)	Substitution	0.001	0.998	C	14495
ep32 CDS	CDS	7456	8394	939	forward	1	ep32	HynVgp008	CDS	orf8 ep32	EP32	1	YP_473196.1
ep32 gene	gene	7456	8394	939	forward	1	ep32	HynVgp008	gene
C	Polymorphism	7472	7472	1	none	1	ep32	HynVgp008		orf8 ep32	EP32		YP_473196.1	Q -> P	ep32 CDS	6	17	2	A -> C	CAG -> CCG	15659	SNP (transversion)	Substitution	0.001	0.998	C	15630
A	Polymorphism	7483	7483	1	none	1	ep32	HynVgp008		orf8 ep32	EP32		YP_473196.1	Q -> K	ep32 CDS	10	28	1	C -> A	CAA -> AAA	15946	SNP (transversion)	Substitution	0.002	0.998	A	15907
C	Polymorphism	7497	7497	1	none	1	ep32	HynVgp008		orf8 ep32	EP32		YP_473196.1		ep32 CDS	14	42	3	T -> C	GCT -> GCC	16139	SNP (transition)	None	0.0004	0.998	C	16114
T	Polymorphism	7505	7505	1	none	1	ep32	HynVgp008		orf8 ep32	EP32		YP_473196.1	S -> L	ep32 CDS	17	50	2	C -> T	TCG -> TTG	15987	SNP (transition)	Substitution	0.0001	0.997	T	15936
T	Polymorphism	7508	7508	1	none	1	ep32	HynVgp008		orf8 ep32	EP32		YP_473196.1	A -> V	ep32 CDS	18	53	2	C -> T	GCG -> GTG	15890	SNP (transition)	Substitution	0.0001	0.997	T	15850
C	Polymorphism	7547	7547	1	none	1	ep32	HynVgp008		orf8 ep32	EP32		YP_473196.1	V -> A	ep32 CDS	31	92	2	T -> C	GTG -> GCG	15821	SNP (transition)	Substitution	0.0004	0.998	C	15793
G	Polymorphism	7551	7551	1	none	1	ep32	HynVgp008		orf8 ep32	EP32		YP_473196.1		ep32 CDS	32	96	3	A -> G	AAA -> AAG	15888	SNP (transition)	None	0.0001	0.998	G	15853
C	Polymorphism	7562	7562	1	none	1	ep32	HynVgp008		orf8 ep32	EP32		YP_473196.1	D -> A	ep32 CDS	36	107	2	A -> C	GAC -> GCC	15862	SNP (transversion)	Substitution	0.001	0.999	C	15848
C	Polymorphism	7579	7579	1	none	1	ep32	HynVgp008		orf8 ep32	EP32		YP_473196.1		ep32 CDS	42	124	1	T -> C	TTA -> CTA	15962	SNP (transition)	None	0.0001	0.999	C	15941
G	Polymorphism	7589	7589	1	none	1	ep32	HynVgp008		orf8 ep32	EP32		YP_473196.1	A -> G	ep32 CDS	45	134	2	C -> G	GCT -> GGT	15887	SNP (transversion)	Substitution	0.0003	0.998	G	15859
A	Polymorphism	7598	7598	1	none	1	ep32	HynVgp008		orf8 ep32	EP32		YP_473196.1	R -> K	ep32 CDS	48	143	2	G -> A	AGA -> AAA	16110	SNP (transition)	Substitution		0.995	A	16023
A	Polymorphism	7614	7614	1	none	1	ep32	HynVgp008		orf8 ep32	EP32		YP_473196.1		ep32 CDS	53	159	3	G -> A	TTG -> TTA	16058	SNP (transition)	None	0.0001	0.998	A	16030
C	Polymorphism	7629	7629	1	none	1	ep32	HynVgp008		orf8 ep32	EP32		YP_473196.1		ep32 CDS	58	174	3	T -> C	TCT -> TCC	16395	SNP (transition)	None	0.0001	0.999	C	16385
C	Polymorphism	7637	7637	1	none	1	ep32	HynVgp008		orf8 ep32	EP32		YP_473196.1	N -> T	ep32 CDS	61	182	2	A -> C	AAC -> ACC	16345	SNP (transversion)	Substitution	0.0003	0.999	C	16336
T	Polymorphism	7646	7646	1	none	1	ep32	HynVgp008		orf8 ep32	EP32		YP_473196.1	A -> V	ep32 CDS	64	191	2	C -> T	GCC -> GTC	16568	SNP (transition)	Substitution	0.0002	0.999	T	16551
G	Polymorphism	7652	7652	1	none	1	ep32	HynVgp008		orf8 ep32	EP32		YP_473196.1	A -> G	ep32 CDS	66	197	2	C -> G	GCT -> GGT	16532	SNP (transversion)	Substitution	0.0002	0.999	G	16518
G	Polymorphism	7654	7654	1	none	1	ep32	HynVgp008		orf8 ep32	EP32		YP_473196.1	N -> D	ep32 CDS	67	199	1	A -> G	AAT -> GAT	16650	SNP (transition)	Substitution	0.0001	0.999	G	16639
C	Polymorphism	7673	7673	1	none	1	ep32	HynVgp008		orf8 ep32	EP32		YP_473196.1	V -> A	ep32 CDS	73	218	2	T -> C	GTC -> GCC	16729	SNP (transition)	Substitution	0.0004	0.998	C	16703
C	Polymorphism	7695	7695	1	none	1	ep32	HynVgp008		orf8 ep32	EP32		YP_473196.1		ep32 CDS	80	240	3	T -> C	ATT -> ATC	16689	SNP (transition)	None	0.0001	0.999	C	16674
A	Polymorphism	7697	7697	1	none	1	ep32	HynVgp008		orf8 ep32	EP32		YP_473196.1	R -> K	ep32 CDS	81	242	2	G -> A	AGA -> AAA	16777	SNP (transition)	Substitution	0.0002	0.998	A	16739
T	Polymorphism	7719	7719	1	none	1	ep32	HynVgp008		orf8 ep32	EP32		YP_473196.1		ep32 CDS	88	264	3	G -> T	GTG -> GTT	16592	SNP (transversion)	None	0.0004	0.999	T	16574
C	Polymorphism	7722	7722	1	none	1	ep32	HynVgp008		orf8 ep32	EP32		YP_473196.1		ep32 CDS	89	267	3	G -> C	CGG -> CGC	16573	SNP (transversion)	None	0.0002	0.998	C	16545
G	Polymorphism	7727	7727	1	none	1	ep32	HynVgp008		orf8 ep32	EP32		YP_473196.1	T -> S	ep32 CDS	91	272	2	C -> G	ACC -> AGC	16455	SNP (transversion)	Substitution	0.0001	0.998	G	16422
A	Polymorphism	7776	7776	1	none	1	ep32	HynVgp008		orf8 ep32	EP32		YP_473196.1		ep32 CDS	107	321	3	G -> A	AAG -> AAA	14574	SNP (transition)	None	0.0001	0.996	A	14514
T	Polymorphism	7782	7782	1	none	1	ep32	HynVgp008		orf8 ep32	EP32		YP_473196.1		ep32 CDS	109	327	3	C -> T	GCC -> GCT	14312	SNP (transition)	None	0.0001	0.998	T	14286
C	Polymorphism	7793	7793	1	none	1	ep32	HynVgp008		orf8 ep32	EP32		YP_473196.1	K -> T	ep32 CDS	113	338	2	A -> C	AAG -> ACG	14118	SNP (transversion)	Substitution	0.001	0.998	C	14084
T	Polymorphism	7799	7799	1	none	1	ep32	HynVgp008		orf8 ep32	EP32		YP_473196.1	K -> I	ep32 CDS	115	344	2	A -> T	AAA -> ATA	14175	SNP (transversion)	Substitution	0.0002	0.999	T	14159
A	Polymorphism	7809	7809	1	none	1	ep32	HynVgp008		orf8 ep32	EP32		YP_473196.1		ep32 CDS	118	354	3	G -> A	TTG -> TTA	14057	SNP (transition)	None	0.0003	0.998	A	14027
T	Polymorphism	7813	7813	1	none	1	ep32	HynVgp008		orf8 ep32	EP32		YP_473196.1	T -> S	ep32 CDS	120	358	1	A -> T	ACC -> TCC	14048	SNP (transversion)	Substitution	0.001	0.999	T	14031
A	Polymorphism	7817	7817	1	none	1	ep32	HynVgp008		orf8 ep32	EP32		YP_473196.1	G -> D	ep32 CDS	121	362	2	G -> A	GGC -> GAC	14025	SNP (transition)	Substitution	0.0001	0.999	A	14010
G	Polymorphism	7828	7828	1	none	1	ep32	HynVgp008		orf8 ep32	EP32		YP_473196.1	I -> V	ep32 CDS	125	373	1	A -> G	ATT -> GTT	13942	SNP (transition)	Substitution		0.997	G	13906
G	Polymorphism	7834	7834	1	none	1	ep32	HynVgp008		orf8 ep32	EP32		YP_473196.1	N -> D	ep32 CDS	127	379	1	A -> G	AAC -> GAC	13762	SNP (transition)	Substitution	0.0001	0.998	G	13739
C	Polymorphism	7840	7840	1	none	1	ep32	HynVgp008		orf8 ep32	EP32		YP_473196.1	F -> L	ep32 CDS	129	385	1	T -> C	TTC -> CTC	13614	SNP (transition)	Substitution	0.0001	0.998	C	13592
C	Polymorphism	7860	7860	1	none	1	ep32	HynVgp008		orf8 ep32	EP32		YP_473196.1		ep32 CDS	135	405	3	T -> C	GAT -> GAC	13242	SNP (transition)	None	0.0002	0.999	C	13223
A	Polymorphism	7866	7866	1	none	1	ep32	HynVgp008		orf8 ep32	EP32		YP_473196.1		ep32 CDS	137	411	3	G -> A	GAG -> GAA	12921	SNP (transition)	None	0.0001	0.998	A	12900
G	Polymorphism	7869	7869	1	none	1	ep32	HynVgp008		orf8 ep32	EP32		YP_473196.1		ep32 CDS	138	414	3	A -> G	AAA -> AAG	12963	SNP (transition)	None		0.999	G	12945
A	Polymorphism	7876	7876	1	none	1	ep32	HynVgp008		orf8 ep32	EP32		YP_473196.1	V -> I	ep32 CDS	141	421	1	G -> A	GTT -> ATT	12788	SNP (transition)	Substitution	0.0002	0.997	A	12748
G	Polymorphism	7904	7904	1	none	1	ep32	HynVgp008		orf8 ep32	EP32		YP_473196.1	Q -> R	ep32 CDS	150	449	2	A -> G	CAA -> CGA	12694	SNP (transition)	Substitution	0.0002	0.998	G	12670
A	Polymorphism	7908	7908	1	none	1	ep32	HynVgp008		orf8 ep32	EP32		YP_473196.1	D -> E	ep32 CDS	151	453	3	T -> A	GAT -> GAA	12742	SNP (transversion)	Substitution	0.001	0.997	A	12699
A	Polymorphism	7920	7920	1	none	1	ep32	HynVgp008		orf8 ep32	EP32		YP_473196.1	D -> E	ep32 CDS	155	465	3	C -> A	GAC -> GAA	12698	SNP (transversion)	Substitution	0.001	0.997	A	12662
G	Polymorphism	7930	7930	1	none	1	ep32	HynVgp008		orf8 ep32	EP32		YP_473196.1	S -> G	ep32 CDS	159	475	1	A -> G	AGT -> GGT	12637	SNP (transition)	Substitution	0.0002	0.997	G	12601
T	Polymorphism	7934	7934	1	none	1	ep32	HynVgp008		orf8 ep32	EP32		YP_473196.1	A -> V	ep32 CDS	160	479	2	C -> T	GCT -> GTT	12662	SNP (transition)	Substitution		0.999	T	12653
C	Polymorphism	7938	7938	1	none	1	ep32	HynVgp008		orf8 ep32	EP32		YP_473196.1		ep32 CDS	161	483	3	T -> C	GAT -> GAC	12542	SNP (transition)	None		0.997	C	12504
C	Polymorphism	7941	7941	1	none	1	ep32	HynVgp008		orf8 ep32	EP32		YP_473196.1		ep32 CDS	162	486	3	T -> C	AAT -> AAC	12553	SNP (transition)	None	0.0001	0.997	C	12517
A	Polymorphism	7947	7947	1	none	1	ep32	HynVgp008		orf8 ep32	EP32		YP_473196.1		ep32 CDS	164	492	3	G -> A	TCG -> TCA	12462	SNP (transition)	None		0.999	A	12444
C	Polymorphism	7951	7951	1	none	1	ep32	HynVgp008		orf8 ep32	EP32		YP_473196.1	N -> H	ep32 CDS	166	496	1	A -> C	AAT -> CAT	12344	SNP (transversion)	Substitution	0.003	0.996	C	12297
T	Polymorphism	7959	7959	1	none	1	ep32	HynVgp008		orf8 ep32	EP32		YP_473196.1		ep32 CDS	168	504	3	C -> T	TCC -> TCT	12151	SNP (transition)	None	0.0001	0.999	T	12141
C	Polymorphism	7965	7965	1	none	1	ep32	HynVgp008		orf8 ep32	EP32		YP_473196.1		ep32 CDS	170	510	3	T -> C	TTT -> TTC	12062	SNP (transition)	None	0.0002	0.997	C	12027
G	Polymorphism	7968	7968	1	none	1	ep32	HynVgp008		orf8 ep32	EP32		YP_473196.1		ep32 CDS	171	513	3	A -> G	AAA -> AAG	12023	SNP (transition)	None	0.0001	0.996	G	11979
T	Polymorphism	7971	7971	1	none	1	ep32	HynVgp008		orf8 ep32	EP32		YP_473196.1		ep32 CDS	172	516	3	C -> T	ATC -> ATT	12024	SNP (transition)	None	0.0001	0.999	T	12008
C	Polymorphism	8001	8001	1	none	1	ep32	HynVgp008		orf8 ep32	EP32		YP_473196.1		ep32 CDS	182	546	3	T -> C	AAT -> AAC	12124	SNP (transition)	None	0.0003	0.998	C	12105
G	Polymorphism	8004	8004	1	none	1	ep32	HynVgp008		orf8 ep32	EP32		YP_473196.1		ep32 CDS	183	549	3	T -> G	GGT -> GGG	12149	SNP (transversion)	None	0.002	0.998	G	12119
A	Polymorphism	8015	8015	1	none	1	ep32	HynVgp008		orf8 ep32	EP32		YP_473196.1	R -> K	ep32 CDS	187	560	2	G -> A	AGA -> AAA	12326	SNP (transition)	Substitution		0.998	A	12303
A	Polymorphism	8018	8018	1	none	1	ep32	HynVgp008		orf8 ep32	EP32		YP_473196.1	R -> Q	ep32 CDS	188	563	2	G -> A	CGG -> CAG	12211	SNP (transition)	Substitution	0.0001	0.998	A	12189
T	Polymorphism	8035	8035	1	none	1	ep32	HynVgp008		orf8 ep32	EP32		YP_473196.1	A -> S	ep32 CDS	194	580	1	G -> T	GCG -> TCG	12081	SNP (transversion)	Substitution	0.0001	0.999	T	12067
T	Polymorphism	8050	8050	1	none	1	ep32	HynVgp008		orf8 ep32	EP32		YP_473196.1	N -> Y	ep32 CDS	199	595	1	A -> T	AAC -> TAC	11913	SNP (transversion)	Substitution	0.001	0.998	T	11885
C	Polymorphism	8055	8055	1	none	1	ep32	HynVgp008		orf8 ep32	EP32		YP_473196.1		ep32 CDS	200	600	3	T -> C	ATT -> ATC	11750	SNP (transition)	None	0.0003	0.998	C	11730
A	Polymorphism	8067	8067	1	none	1	ep32	HynVgp008		orf8 ep32	EP32		YP_473196.1		ep32 CDS	204	612	3	G -> A	AAG -> AAA	11545	SNP (transition)	None	0.0003	0.996	A	11495
T	Polymorphism	8070	8070	1	none	1	ep32	HynVgp008		orf8 ep32	EP32		YP_473196.1		ep32 CDS	205	615	3	C -> T	TAC -> TAT	11554	SNP (transition)	None	0.0002	0.997	T	11523
T	Polymorphism	8110	8110	1	none	1	ep32	HynVgp008		orf8 ep32	EP32		YP_473196.1	S -> C	ep32 CDS	219	655	1	A -> T	AGT -> TGT	11451	SNP (transversion)	Substitution	0.001	0.999	T	11438
A	Polymorphism	8115	8115	1	none	1	ep32	HynVgp008		orf8 ep32	EP32		YP_473196.1		ep32 CDS	220	660	3	G -> A	TTG -> TTA	11417	SNP (transition)	None	0.0001	0.999	A	11407
A	Polymorphism	8127	8127	1	none	1	ep32	HynVgp008		orf8 ep32	EP32		YP_473196.1		ep32 CDS	224	672	3	G -> A	TCG -> TCA	11423	SNP (transition)	None	0.0001	0.999	A	11415
A	Polymorphism	8138	8138	1	none	1	ep32	HynVgp008		orf8 ep32	EP32		YP_473196.1	T -> N	ep32 CDS	228	683	2	C -> A	ACT -> AAT	11463	SNP (transversion)	Substitution	0.0001	0.999	A	11451
C	Polymorphism	8145	8145	1	none	1	ep32	HynVgp008		orf8 ep32	EP32		YP_473196.1		ep32 CDS	230	690	3	T -> C	AAT -> AAC	11304	SNP (transition)	None	0.0002	0.998	C	11281
C	Polymorphism	8148	8148	1	none	1	ep32	HynVgp008		orf8 ep32	EP32		YP_473196.1		ep32 CDS	231	693	3	T -> C	TTT -> TTC	11273	SNP (transition)	None		0.998	C	11255
C	Polymorphism	8160	8160	1	none	1	ep32	HynVgp008		orf8 ep32	EP32		YP_473196.1		ep32 CDS	235	705	3	T -> C	TTT -> TTC	11126	SNP (transition)	None	0.0002	0.998	C	11101
G	Polymorphism	8165	8165	1	none	1	ep32	HynVgp008		orf8 ep32	EP32		YP_473196.1	E -> G	ep32 CDS	237	710	2	A -> G	GAA -> GGA	11077	SNP (transition)	Substitution	0.0001	0.998	G	11053
G	Polymorphism	8173	8173	1	none	1	ep32	HynVgp008		orf8 ep32	EP32		YP_473196.1	N -> D	ep32 CDS	240	718	1	A -> G	AAT -> GAT	11255	SNP (transition)	Substitution	0.0002	0.998	G	11235
A	Polymorphism	8193	8193	1	none	1	ep32	HynVgp008		orf8 ep32	EP32		YP_473196.1		ep32 CDS	246	738	3	G -> A	TTG -> TTA	11008	SNP (transition)	None		0.999	A	10992
G	Polymorphism	8197	8197	1	none	1	ep32	HynVgp008		orf8 ep32	EP32		YP_473196.1	S -> G	ep32 CDS	248	742	1	A -> G	AGC -> GGC	10946	SNP (transition)	Substitution	0.001	0.998	G	10923
T	Polymorphism	8217	8217	1	none	1	ep32	HynVgp008		orf8 ep32	EP32		YP_473196.1		ep32 CDS	254	762	3	G -> T	GTG -> GTT	10785	SNP (transversion)	None	0.002	0.997	T	10756
T	Polymorphism	8222	8222	1	none	1	ep32	HynVgp008		orf8 ep32	EP32		YP_473196.1	D -> V	ep32 CDS	256	767	2	A -> T	GAC -> GTC	10718	SNP (transversion)	Substitution	0.001	0.999	T	10706
A	Polymorphism	8237	8237	1	none	1	ep32	HynVgp008		orf8 ep32	EP32		YP_473196.1	T -> K	ep32 CDS	261	782	2	C -> A	ACG -> AAG	10964	SNP (transversion)	Substitution	0.0005	0.998	A	10944
G	Polymorphism	8245	8245	1	none	1	ep32	HynVgp008		orf8 ep32	EP32		YP_473196.1	I -> V	ep32 CDS	264	790	1	A -> G	ATT -> GTT	11009	SNP (transition)	Substitution	0.0004	0.997	G	10981
T	Polymorphism	8264	8264	1	none	1	ep32	HynVgp008		orf8 ep32	EP32		YP_473196.1	S -> F	ep32 CDS	270	809	2	C -> T	TCT -> TTT	10972	SNP (transition)	Substitution		0.998	T	10949
T	Polymorphism	8282	8282	1	none	1	ep32	HynVgp008		orf8 ep32	EP32		YP_473196.1	C -> F	ep32 CDS	276	827	2	G -> T	TGT -> TTT	10778	SNP (transversion)	Substitution	0.002	0.997	T	10747
T	Polymorphism	8289	8289	1	none	1	ep32	HynVgp008		orf8 ep32	EP32		YP_473196.1		ep32 CDS	278	834	3	C -> T	GCC -> GCT	10645	SNP (transition)	None	0.0002	0.998	T	10628
C	Polymorphism	8293	8293	1	none	1	ep32	HynVgp008		orf8 ep32	EP32		YP_473196.1	K -> Q	ep32 CDS	280	838	1	A -> C	AAG -> CAG	10587	SNP (transversion)	Substitution	0.002	0.998	C	10568
T	Polymorphism	8310	8310	1	none	1	ep32	HynVgp008		orf8 ep32	EP32		YP_473196.1		ep32 CDS	285	855	3	C -> T	ATC -> ATT	10380	SNP (transition)	None	0.0001	0.998	T	10357
A	Polymorphism	8338	8338	1	none	1	ep32	HynVgp008		orf8 ep32	EP32		YP_473196.1	E -> K	ep32 CDS	295	883	1	G -> A	GAA -> AAA	10256	SNP (transition)	Substitution		0.999	A	10242
C	Polymorphism	8370	8370	1	none	1	ep32	HynVgp008		orf8 ep32	EP32		YP_473196.1		ep32 CDS	305	915	3	T -> C	TTT -> TTC	10057	SNP (transition)	None		0.997	C	10027
T	Polymorphism	8373	8373	1	none	1	ep32	HynVgp008		orf8 ep32	EP32		YP_473196.1		ep32 CDS	306	918	3	C -> T	AAC -> AAT	10059	SNP (transition)	None		0.995	T	10009
T	Polymorphism	8385	8385	1	none	1	ep32	HynVgp008		orf8 ep32	EP32		YP_473196.1	L -> F	ep32 CDS	310	930	3	A -> T	TTA -> TTT	9732	SNP (transversion)	Substitution	0.001	0.999	T	9725
G	Polymorphism	8399	8399	1	none	1													T -> G		9706	SNP (transversion)		0.007	0.992	G	9633
A	Polymorphism	8414	8414	1	none	1													G -> A		9795	SNP (transition)		0.0003	0.999	A	9783
A	Polymorphism	8444	8444	1	none	1													T -> A		10185	SNP (transversion)		0.001	0.999	A	10171
A	Polymorphism	8446	8446	1	none	1													T -> A		10183	SNP (transversion)		0.0005	0.999	A	10175
A	Polymorphism	8448	8448	1	none	1													T -> A		10310	SNP (transversion)		0.003	0.997	A	10278
A	Polymorphism	8456	8456	1	none	1													T -> A		10537	SNP (transversion)		0.001	0.997	A	10509
T	Polymorphism	8459	8459	1	none	1													A -> T		10644	SNP (transversion)		0.001	0.998	T	10627
G	Polymorphism	8464	8464	1	none	1													T -> G		10731	SNP (transversion)		0.004	0.995	G	10680
A	Polymorphism	8469	8469	1	none	1													T -> A		10819	SNP (transversion)		0.003	0.996	A	10777
A	Polymorphism	8473	8473	1	none	1													T -> A		10949	SNP (transversion)		0.001	0.998	A	10925
odv-e56 CDS	CDS	8516	9646	1131	forward	1	odv-e56	HynVgp009	CDS	orf9 odv-e56	ODV-E56	1	YP_473197.1
odv-e56 gene	gene	8516	9646	1131	forward	1	odv-e56	HynVgp009	gene
A	Polymorphism	8562	8562	1	none	1	odv-e56	HynVgp009		orf9 odv-e56	ODV-E56		YP_473197.1	S -> N	odv-e56 CDS	16	47	2	G -> A	AGC -> AAC	14803	SNP (transition)	Substitution		0.999	A	14791
T	Polymorphism	8569	8569	1	none	1	odv-e56	HynVgp009		orf9 odv-e56	ODV-E56		YP_473197.1		odv-e56 CDS	18	54	3	C -> T	GCC -> GCT	15052	SNP (transition)	None	0.0002	0.998	T	15029
T	Polymorphism	8593	8593	1	none	1	odv-e56	HynVgp009		orf9 odv-e56	ODV-E56		YP_473197.1		odv-e56 CDS	26	78	3	A -> T	CGA -> CGT	15614	SNP (transversion)	None	0.001	0.998	T	15583
C	Polymorphism	8597	8597	1	none	1	odv-e56	HynVgp009		orf9 odv-e56	ODV-E56		YP_473197.1		odv-e56 CDS	28	82	1	T -> C	TTA -> CTA	15899	SNP (transition)	None	0.0003	0.998	C	15863
G	Polymorphism	8601	8601	1	none	1	odv-e56	HynVgp009		orf9 odv-e56	ODV-E56		YP_473197.1	T -> S	odv-e56 CDS	29	86	2	C -> G	ACC -> AGC	16036	SNP (transversion)	Substitution	0.0001	0.998	G	16009
A	Polymorphism	8603	8603	1	none	1	odv-e56	HynVgp009		orf9 odv-e56	ODV-E56		YP_473197.1	S -> T	odv-e56 CDS	30	88	1	T -> A	TCC -> ACC	16167	SNP (transversion)	Substitution	0.001	0.999	A	16154
C	Polymorphism	8623	8623	1	none	1	odv-e56	HynVgp009		orf9 odv-e56	ODV-E56		YP_473197.1		odv-e56 CDS	36	108	3	T -> C	ACT -> ACC	16533	SNP (transition)	None	0.0001	0.999	C	16515
T	Polymorphism	8632	8632	1	none	1	odv-e56	HynVgp009		orf9 odv-e56	ODV-E56		YP_473197.1		odv-e56 CDS	39	117	3	C -> T	CTC -> CTT	16869	SNP (transition)	None	0.0001	0.999	T	16848
C	Polymorphism	8635	8635	1	none	1	odv-e56	HynVgp009		orf9 odv-e56	ODV-E56		YP_473197.1		odv-e56 CDS	40	120	3	T -> C	AAT -> AAC	16939	SNP (transition)	None	0.0002	0.999	C	16923
G	Polymorphism	8638	8638	1	none	1	odv-e56	HynVgp009		orf9 odv-e56	ODV-E56		YP_473197.1		odv-e56 CDS	41	123	3	A -> G	GCA -> GCG	16879	SNP (transition)	None	0.001	0.999	G	16856
C	Polymorphism	8641	8641	1	none	1	odv-e56	HynVgp009		orf9 odv-e56	ODV-E56		YP_473197.1		odv-e56 CDS	42	126	3	A -> C	CCA -> CCC	16925	SNP (transversion)	None	0.0004	0.999	C	16916
G	Polymorphism	8647	8647	1	none	1	odv-e56	HynVgp009		orf9 odv-e56	ODV-E56		YP_473197.1		odv-e56 CDS	44	132	3	A -> G	ACA -> ACG	16920	SNP (transition)	None	0.0001	0.999	G	16904
A	Polymorphism	8686	8686	1	none	1	odv-e56	HynVgp009		orf9 odv-e56	ODV-E56		YP_473197.1		odv-e56 CDS	57	171	3	G -> A	TTG -> TTA	17750	SNP (transition)	None	0.0002	0.999	A	17730
T	Polymorphism	8692	8692	1	none	1	odv-e56	HynVgp009		orf9 odv-e56	ODV-E56		YP_473197.1		odv-e56 CDS	59	177	3	C -> T	TCC -> TCT	17903	SNP (transition)	None	0.0003	0.998	T	17875
T	Polymorphism	8704	8704	1	none	1	odv-e56	HynVgp009		orf9 odv-e56	ODV-E56		YP_473197.1		odv-e56 CDS	63	189	3	C -> T	TTC -> TTT	18325	SNP (transition)	None	0.0002	0.998	T	18296
A	Polymorphism	8713	8713	1	none	1	odv-e56	HynVgp009		orf9 odv-e56	ODV-E56		YP_473197.1		odv-e56 CDS	66	198	3	G -> A	GCG -> GCA	18452	SNP (transition)	None	0.0004	0.998	A	18417
T	Polymorphism	8722	8722	1	none	1	odv-e56	HynVgp009		orf9 odv-e56	ODV-E56		YP_473197.1		odv-e56 CDS	69	207	3	C -> T	ATC -> ATT	18735	SNP (transition)	None	0.0001	0.999	T	18714
C	Polymorphism	8743	8743	1	none	1	odv-e56	HynVgp009		orf9 odv-e56	ODV-E56		YP_473197.1		odv-e56 CDS	76	228	3	T -> C	AAT -> AAC	19742	SNP (transition)	None	0.0002	0.999	C	19724
G	Polymorphism	8776	8776	1	none	1	odv-e56	HynVgp009		orf9 odv-e56	ODV-E56		YP_473197.1		odv-e56 CDS	87	261	3	A -> G	GGA -> GGG	20672	SNP (transition)	None	5e-05	0.998	G	20635
C	Polymorphism	8779	8779	1	none	1	odv-e56	HynVgp009		orf9 odv-e56	ODV-E56		YP_473197.1		odv-e56 CDS	88	264	3	T -> C	ATT -> ATC	20734	SNP (transition)	None	0.0002	0.999	C	20705
T	Polymorphism	8806	8806	1	none	1	odv-e56	HynVgp009		orf9 odv-e56	ODV-E56		YP_473197.1		odv-e56 CDS	97	291	3	C -> T	AAC -> AAT	21775	SNP (transition)	None	0.0003	0.998	T	21725
C	Polymorphism	8827	8827	1	none	1	odv-e56	HynVgp009		orf9 odv-e56	ODV-E56		YP_473197.1		odv-e56 CDS	104	312	3	T -> C	AAT -> AAC	22485	SNP (transition)	None	0.0004	0.999	C	22463
C	Polymorphism	8842	8842	1	none	1	odv-e56	HynVgp009		orf9 odv-e56	ODV-E56		YP_473197.1		odv-e56 CDS	109	327	3	T -> C	GGT -> GGC	21853	SNP (transition)	None	0.001	0.997	C	21777
G	Polymorphism	8851	8851	1	none	1	odv-e56	HynVgp009		orf9 odv-e56	ODV-E56		YP_473197.1		odv-e56 CDS	112	336	3	A -> G	GTA -> GTG	21505	SNP (transition)	None	0.0001	0.998	G	21454
G	Polymorphism	8854	8854	1	none	1	odv-e56	HynVgp009		orf9 odv-e56	ODV-E56		YP_473197.1		odv-e56 CDS	113	339	3	A -> G	AAA -> AAG	21422	SNP (transition)	None	0.0001	0.999	G	21394
G	Polymorphism	8909	8909	1	none	1	odv-e56	HynVgp009		orf9 odv-e56	ODV-E56		YP_473197.1	P -> A	odv-e56 CDS	132	394	1	C -> G	CCC -> GCC	21832	SNP (transversion)	Substitution	0.001	0.998	G	21798
G	Polymorphism	8914	8914	1	none	1	odv-e56	HynVgp009		orf9 odv-e56	ODV-E56		YP_473197.1		odv-e56 CDS	133	399	3	A -> G	GAA -> GAG	22030	SNP (transition)	None	0.0002	0.999	G	22007
G	Polymorphism	8920	8920	1	none	1	odv-e56	HynVgp009		orf9 odv-e56	ODV-E56		YP_473197.1		odv-e56 CDS	135	405	3	C -> G	GTC -> GTG	22204	SNP (transversion)	None		0.999	G	22192
G	Polymorphism	8929	8929	1	none	1	odv-e56	HynVgp009		orf9 odv-e56	ODV-E56		YP_473197.1		odv-e56 CDS	138	414	3	A -> G	GCA -> GCG	21860	SNP (transition)	None	0.0001	0.999	G	21839
G	Polymorphism	8938	8938	1	none	1	odv-e56	HynVgp009		orf9 odv-e56	ODV-E56		YP_473197.1		odv-e56 CDS	141	423	3	A -> G	CAA -> CAG	22394	SNP (transition)	None	0.0001	0.988	G	22117
T	Polymorphism	8959	8959	1	none	1	odv-e56	HynVgp009		orf9 odv-e56	ODV-E56		YP_473197.1		odv-e56 CDS	148	444	3	C -> T	CAC -> CAT	21780	SNP (transition)	None	0.0004	0.997	T	21713
C	Polymorphism	8968	8968	1	none	1	odv-e56	HynVgp009		orf9 odv-e56	ODV-E56		YP_473197.1		odv-e56 CDS	151	453	3	T -> C	AAT -> AAC	22145	SNP (transition)	None	0.0001	0.998	C	22110
T	Polymorphism	8971	8971	1	none	1	odv-e56	HynVgp009		orf9 odv-e56	ODV-E56		YP_473197.1		odv-e56 CDS	152	456	3	C -> T	CTC -> CTT	22133	SNP (transition)	None	0.001	0.99	T	21915
C	Polymorphism	8988	8988	1	none	1	odv-e56	HynVgp009		orf9 odv-e56	ODV-E56		YP_473197.1	V -> A	odv-e56 CDS	158	473	2	T -> C	GTC -> GCC	22605	SNP (transition)	Substitution	0.0003	0.999	C	22590
T	Polymorphism	9022	9022	1	none	1	odv-e56	HynVgp009		orf9 odv-e56	ODV-E56		YP_473197.1		odv-e56 CDS	169	507	3	C -> T	TTC -> TTT	22382	SNP (transition)	None	4e-05	0.998	T	22342
C	Polymorphism	9053	9053	1	none	1	odv-e56	HynVgp009		orf9 odv-e56	ODV-E56		YP_473197.1	C -> R	odv-e56 CDS	180	538	1	T -> C	TGC -> CGC	21171	SNP (transition)	Substitution	0.0002	0.999	C	21155
T	Polymorphism	9070	9070	1	none	1	odv-e56	HynVgp009		orf9 odv-e56	ODV-E56		YP_473197.1		odv-e56 CDS	185	555	3	G -> T	ACG -> ACT	21129	SNP (transversion)	None	0.002	0.997	T	21065
T	Polymorphism	9079	9079	1	none	1	odv-e56	HynVgp009		orf9 odv-e56	ODV-E56		YP_473197.1		odv-e56 CDS	188	564	3	C -> T	AGC -> AGT	21450	SNP (transition)	None	0.0001	0.999	T	21418
T	Polymorphism	9085	9085	1	none	1	odv-e56	HynVgp009		orf9 odv-e56	ODV-E56		YP_473197.1		odv-e56 CDS	190	570	3	C -> T	TTC -> TTT	21382	SNP (transition)	None	0.0002	0.998	T	21330
A	Polymorphism	9098	9098	1	none	1	odv-e56	HynVgp009		orf9 odv-e56	ODV-E56		YP_473197.1	D -> N	odv-e56 CDS	195	583	1	G -> A	GAC -> AAC	21577	SNP (transition)	Substitution	0.0002	0.998	A	21526
G	Polymorphism	9130	9130	1	none	1	odv-e56	HynVgp009		orf9 odv-e56	ODV-E56		YP_473197.1		odv-e56 CDS	205	615	3	A -> G	TTA -> TTG	20137	SNP (transition)	None	5e-05	0.999	G	20124
G	Polymorphism	9135	9135	1	none	1	odv-e56	HynVgp009		orf9 odv-e56	ODV-E56		YP_473197.1	N -> S	odv-e56 CDS	207	620	2	A -> G	AAC -> AGC	19972	SNP (transition)	Substitution	0.0002	0.999	G	19956
C	Polymorphism	9148	9148	1	none	1	odv-e56	HynVgp009		orf9 odv-e56	ODV-E56		YP_473197.1		odv-e56 CDS	211	633	3	A -> C	CGA -> CGC	19878	SNP (transversion)	None	0.001	0.999	C	19863
C	Polymorphism	9208	9208	1	none	1	odv-e56	HynVgp009		orf9 odv-e56	ODV-E56		YP_473197.1		odv-e56 CDS	231	693	3	A -> C	TCA -> TCC	21103	SNP (transversion)	None	0.001	0.999	C	21082
G	Polymorphism	9226	9226	1	none	1	odv-e56	HynVgp009		orf9 odv-e56	ODV-E56		YP_473197.1		odv-e56 CDS	237	711	3	A -> G	CAA -> CAG	20674	SNP (transition)	None	0.0002	0.999	G	20656
T	Polymorphism	9244	9244	1	none	1	odv-e56	HynVgp009		orf9 odv-e56	ODV-E56		YP_473197.1		odv-e56 CDS	243	729	3	C -> T	TTC -> TTT	20393	SNP (transition)	None	5e-05	0.999	T	20375
C	Polymorphism	9247	9247	1	none	1	odv-e56	HynVgp009		orf9 odv-e56	ODV-E56		YP_473197.1		odv-e56 CDS	244	732	3	T -> C	AAT -> AAC	20246	SNP (transition)	None	0.0002	0.999	C	20216
A	Polymorphism	9265	9265	1	none	1	odv-e56	HynVgp009		orf9 odv-e56	ODV-E56		YP_473197.1		odv-e56 CDS	250	750	3	G -> A	ACG -> ACA	20264	SNP (transition)	None	0.0001	0.997	A	20203
G	Polymorphism	9277	9277	1	none	1	odv-e56	HynVgp009		orf9 odv-e56	ODV-E56		YP_473197.1		odv-e56 CDS	254	762	3	A -> G	CAA -> CAG	20268	SNP (transition)	None		0.999	G	20254
A	Polymorphism	9293	9293	1	none	1	odv-e56	HynVgp009		orf9 odv-e56	ODV-E56		YP_473197.1	D -> N	odv-e56 CDS	260	778	1	G -> A	GAC -> AAC	20525	SNP (transition)	Substitution		0.999	A	20504
C	Polymorphism	9301	9301	1	none	1	odv-e56	HynVgp009		orf9 odv-e56	ODV-E56		YP_473197.1		odv-e56 CDS	262	786	3	T -> C	GAT -> GAC	20652	SNP (transition)	None	0.0002	0.999	C	20635
G	Polymorphism	9304	9304	1	none	1	odv-e56	HynVgp009		orf9 odv-e56	ODV-E56		YP_473197.1		odv-e56 CDS	263	789	3	A -> G	TCA -> TCG	20486	SNP (transition)	None	0.0003	0.999	G	20457
G	Polymorphism	9310	9310	1	none	1	odv-e56	HynVgp009		orf9 odv-e56	ODV-E56		YP_473197.1		odv-e56 CDS	265	795	3	A -> G	CAA -> CAG	20604	SNP (transition)	None	0.0001	0.999	G	20575
C	Polymorphism	9319	9319	1	none	1	odv-e56	HynVgp009		orf9 odv-e56	ODV-E56		YP_473197.1		odv-e56 CDS	268	804	3	T -> C	GAT -> GAC	20400	SNP (transition)	None	0.0005	0.998	C	20356
T	Polymorphism	9329	9329	1	none	1	odv-e56	HynVgp009		orf9 odv-e56	ODV-E56		YP_473197.1		odv-e56 CDS	272	814	1	C -> T	CTG -> TTG	20175	SNP (transition)	None		0.997	T	20109
C	Polymorphism	9332	9332	1	none	1	odv-e56	HynVgp009		orf9 odv-e56	ODV-E56		YP_473197.1		odv-e56 CDS	273	817	1	T -> C	TTG -> CTG	19893	SNP (transition)	None	0.0004	0.999	C	19873
G	Polymorphism	9337	9337	1	none	1	odv-e56	HynVgp009		orf9 odv-e56	ODV-E56		YP_473197.1		odv-e56 CDS	274	822	3	C -> G	CCC -> CCG	19957	SNP (transversion)	None	0.0002	0.999	G	19930
A	Polymorphism	9340	9340	1	none	1	odv-e56	HynVgp009		orf9 odv-e56	ODV-E56		YP_473197.1		odv-e56 CDS	275	825	3	C -> A	GGC -> GGA	19859	SNP (transversion)	None	0.0004	0.999	A	19835
A	Polymorphism	9343	9343	1	none	1	odv-e56	HynVgp009		orf9 odv-e56	ODV-E56		YP_473197.1		odv-e56 CDS	276	828	3	G -> A	CAG -> CAA	19798	SNP (transition)	None		0.998	A	19763
C	Polymorphism	9349	9349	1	none	1	odv-e56	HynVgp009		orf9 odv-e56	ODV-E56		YP_473197.1		odv-e56 CDS	278	834	3	T -> C	ATT -> ATC	19628	SNP (transition)	None	0.0002	0.999	C	19601
C	Polymorphism	9370	9370	1	none	1	odv-e56	HynVgp009		orf9 odv-e56	ODV-E56		YP_473197.1		odv-e56 CDS	285	855	3	T -> C	AAT -> AAC	19388	SNP (transition)	None	0.0001	0.998	C	19357
G	Polymorphism	9400	9400	1	none	1	odv-e56	HynVgp009		orf9 odv-e56	ODV-E56		YP_473197.1		odv-e56 CDS	295	885	3	A -> G	CTA -> CTG	19623	SNP (transition)	None	0.0001	0.998	G	19582
T	Polymorphism	9415	9415	1	none	1	odv-e56	HynVgp009		orf9 odv-e56	ODV-E56		YP_473197.1		odv-e56 CDS	300	900	3	C -> T	GGC -> GGT	18553	SNP (transition)	None	0.0001	0.999	T	18543
T	Polymorphism	9421	9421	1	none	1	odv-e56	HynVgp009		orf9 odv-e56	ODV-E56		YP_473197.1		odv-e56 CDS	302	906	3	C -> T	GAC -> GAT	18448	SNP (transition)	None	0.0002	0.999	T	18424
C	Polymorphism	9425	9425	1	none	1	odv-e56	HynVgp009		orf9 odv-e56	ODV-E56		YP_473197.1		odv-e56 CDS	304	910	1	T -> C	TTG -> CTG	18246	SNP (transition)	None	0.0003	0.999	C	18225
A	Polymorphism	9442	9442	1	none	1	odv-e56	HynVgp009		orf9 odv-e56	ODV-E56		YP_473197.1		odv-e56 CDS	309	927	3	T -> A	TCT -> TCA	17472	SNP (transversion)	None	0.001	0.998	A	17437
C	Polymorphism	9445	9445	1	none	1	odv-e56	HynVgp009		orf9 odv-e56	ODV-E56		YP_473197.1		odv-e56 CDS	310	930	3	T -> C	AAT -> AAC	17374	SNP (transition)	None	0.0002	0.999	C	17358
T	Polymorphism	9484	9484	1	none	1	odv-e56	HynVgp009		orf9 odv-e56	ODV-E56		YP_473197.1		odv-e56 CDS	323	969	3	A -> T	ATA -> ATT	16429	SNP (transversion)	None	0.001	0.997	T	16381
G	Polymorphism	9490	9490	1	none	1	odv-e56	HynVgp009		orf9 odv-e56	ODV-E56		YP_473197.1	I -> M	odv-e56 CDS	325	975	3	A -> G	ATA -> ATG	16390	SNP (transition)	Substitution	0.0002	0.999	G	16367
T	Polymorphism	9508	9508	1	none	1	odv-e56	HynVgp009		orf9 odv-e56	ODV-E56		YP_473197.1		odv-e56 CDS	331	993	3	C -> T	TTC -> TTT	16448	SNP (transition)	None	0.0002	0.996	T	16382
C	Polymorphism	9514	9514	1	none	1	odv-e56	HynVgp009		orf9 odv-e56	ODV-E56		YP_473197.1		odv-e56 CDS	333	999	3	T -> C	GGT -> GGC	16308	SNP (transition)	None	0.0004	0.996	C	16249
C	Polymorphism	9535	9535	1	none	1	odv-e56	HynVgp009		orf9 odv-e56	ODV-E56		YP_473197.1		odv-e56 CDS	340	1020	3	T -> C	TAT -> TAC	15814	SNP (transition)	None	0.0003	0.998	C	15778
A	Polymorphism	9538	9538	1	none	1	odv-e56	HynVgp009		orf9 odv-e56	ODV-E56		YP_473197.1		odv-e56 CDS	341	1023	3	G -> A	AGG -> AGA	15780	SNP (transition)	None	0.0001	0.998	A	15752
C	Polymorphism	9547	9547	1	none	1	odv-e56	HynVgp009		orf9 odv-e56	ODV-E56		YP_473197.1		odv-e56 CDS	344	1032	3	T -> C	ATT -> ATC	15500	SNP (transition)	None	0.0001	0.998	C	15462
C	Polymorphism	9556	9556	1	none	1	odv-e56	HynVgp009		orf9 odv-e56	ODV-E56		YP_473197.1		odv-e56 CDS	347	1041	3	T -> C	GGT -> GGC	15412	SNP (transition)	None	0.0005	0.998	C	15382
C	Polymorphism	9580	9580	1	none	1	odv-e56	HynVgp009		orf9 odv-e56	ODV-E56		YP_473197.1		odv-e56 CDS	355	1065	3	T -> C	GCT -> GCC	15627	SNP (transition)	None	0.0001	0.999	C	15608
T	Polymorphism	9586	9586	1	none	1	odv-e56	HynVgp009		orf9 odv-e56	ODV-E56		YP_473197.1		odv-e56 CDS	357	1071	3	C -> T	GCC -> GCT	15460	SNP (transition)	None	0.0003	0.998	T	15431
T	Polymorphism	9589	9589	1	none	1	odv-e56	HynVgp009		orf9 odv-e56	ODV-E56		YP_473197.1		odv-e56 CDS	358	1074	3	C -> T	AAC -> AAT	15312	SNP (transition)	None	0.0002	0.996	T	15258
C	Polymorphism	9592	9592	1	none	1	odv-e56	HynVgp009		orf9 odv-e56	ODV-E56		YP_473197.1		odv-e56 CDS	359	1077	3	T -> C	ACT -> ACC	15164	SNP (transition)	None	0.0001	0.998	C	15130
T	Polymorphism	9616	9616	1	none	1	odv-e56	HynVgp009		orf9 odv-e56	ODV-E56		YP_473197.1		odv-e56 CDS	367	1101	3	A -> T	CCA -> CCT	14301	SNP (transversion)	None	0.002	0.997	T	14260
A	Polymorphism	9663	9663	1	none	1													C -> A		12542	SNP (transversion)		0.0005	0.998	A	12522
T	Polymorphism	9669	9669	1	none	1													A -> T		12140	SNP (transversion)		0.002	0.998	T	12115
G	Polymorphism	9688	9688	1	none	1													A -> G		11680	SNP (transition)		0.0001	0.997	G	11641
G	Polymorphism	9693	9693	1	none	1													A -> G		11500	SNP (transition)			0.997	G	11466
A	Polymorphism	9707	9707	1	none	1													G -> A		11073	SNP (transition)		0.0001	0.998	A	11048
T	Polymorphism	9709	9709	1	none	1													C -> T		11100	SNP (transition)		0.0001	0.999	T	11091
A	Polymorphism	9713	9713	1	none	1													G -> A		10990	SNP (transition)		0.0001	0.999	A	10978
A	Polymorphism	9716	9716	1	none	1													T -> A		11023	SNP (transversion)		0.001	0.999	A	11013
A	Polymorphism	9725	9725	1	none	1													G -> A		11069	SNP (transition)			0.997	A	11041
T	Polymorphism	9731	9731	1	none	1													A -> T		11047	SNP (transversion)		0.001	0.998	T	11028
A	Polymorphism	9735	9735	1	none	1													T -> A		11198	SNP (transversion)		0.002	0.997	A	11164
A	Polymorphism	9737	9737	1	none	1													G -> A		11228	SNP (transition)		0.0002	0.998	A	11211
A	Polymorphism	9753	9753	1	none	1													T -> A		11578	SNP (transversion)		0.001	0.998	A	11554
C	Polymorphism	9790	9790	1	none	1													T -> C		11875	SNP (transition)			0.996	C	11822
ie1 CDS	CDS	9807	11489	1683	reverse	1	ie1	HynVgp010	CDS	orf10 ie1	IE1	1	YP_473198.1
ie1 gene	gene	9807	11489	1683	reverse	1	ie1	HynVgp010	gene
T	Polymorphism	9814	9814	1	none	1	ie1	HynVgp010		orf10 ie1	IE1		YP_473198.1	R -> K	ie1 CDS	559	1676	2	C -> T	AGG -> AAG	11761	SNP (transition)	Substitution	0.0001	0.999	T	11747
T	Polymorphism	9822	9822	1	none	1	ie1	HynVgp010		orf10 ie1	IE1		YP_473198.1		ie1 CDS	556	1668	3	C -> T	GTG -> GTA	11688	SNP (transition)	None		0.999	T	11679
G	Polymorphism	9837	9837	1	none	1	ie1	HynVgp010		orf10 ie1	IE1		YP_473198.1		ie1 CDS	551	1653	3	A -> G	AGT -> AGC	11936	SNP (transition)	None	0.0001	0.996	G	11886
A	Polymorphism	9846	9846	1	none	1	ie1	HynVgp010		orf10 ie1	IE1		YP_473198.1		ie1 CDS	548	1644	3	G -> A	TCC -> TCT	11999	SNP (transition)	None	0.0004	0.998	A	11970
G	Polymorphism	9849	9849	1	none	1	ie1	HynVgp010		orf10 ie1	IE1		YP_473198.1		ie1 CDS	547	1641	3	A -> G	TAT -> TAC	12084	SNP (transition)	None	0.0002	0.994	G	12009
G	Polymorphism	9861	9861	1	none	1	ie1	HynVgp010		orf10 ie1	IE1		YP_473198.1		ie1 CDS	543	1629	3	A -> G	GAT -> GAC	12066	SNP (transition)	None	0.0005	0.994	G	11997
C	Polymorphism	9872	9872	1	none	1	ie1	HynVgp010		orf10 ie1	IE1		YP_473198.1	R -> G	ie1 CDS	540	1618	1	T -> C	AGA -> GGA	12065	SNP (transition)	Substitution	0.0001	0.996	C	12013
G	Polymorphism	9887	9887	1	none	1	ie1	HynVgp010		orf10 ie1	IE1		YP_473198.1		ie1 CDS	535	1603	1	A -> G	TTG -> CTG	11920	SNP (transition)	None	0.001	0.991	G	11815
A	Polymorphism	9893	9893	1	none	1	ie1	HynVgp010		orf10 ie1	IE1		YP_473198.1		ie1 CDS	533	1597	1	G -> A	CTG -> TTG	11930	SNP (transition)	None	0.0001	0.998	A	11907
G	Polymorphism	9897	9897	1	none	1	ie1	HynVgp010		orf10 ie1	IE1		YP_473198.1		ie1 CDS	531	1593	3	A -> G	TTT -> TTC	12021	SNP (transition)	None	0.0004	0.996	G	11971
T	Polymorphism	9948	9948	1	none	1	ie1	HynVgp010		orf10 ie1	IE1		YP_473198.1		ie1 CDS	514	1542	3	C -> T	AAG -> AAA	12812	SNP (transition)	None	0.0003	0.99	T	12687
G	Polymorphism	9951	9951	1	none	1	ie1	HynVgp010		orf10 ie1	IE1		YP_473198.1		ie1 CDS	513	1539	3	A -> G	ATT -> ATC	12771	SNP (transition)	None	0.0003	0.988	G	12622
G	Polymorphism	9972	9972	1	none	1	ie1	HynVgp010		orf10 ie1	IE1		YP_473198.1		ie1 CDS	506	1518	3	A -> G	GTT -> GTC	12963	SNP (transition)	None	0.0001	0.999	G	12947
G	Polymorphism	10030	10030	1	none	1	ie1	HynVgp010		orf10 ie1	IE1		YP_473198.1	V -> A	ie1 CDS	487	1460	2	A -> G	GTG -> GCG	14191	SNP (transition)	Substitution	0.0005	0.998	G	14161
C	Polymorphism	10068	10068	1	none	1	ie1	HynVgp010		orf10 ie1	IE1		YP_473198.1		ie1 CDS	474	1422	3	T -> C	TTA -> TTG	15419	SNP (transition)	None	0.0001	0.999	C	15408
G	Polymorphism	10086	10086	1	none	1	ie1	HynVgp010		orf10 ie1	IE1		YP_473198.1		ie1 CDS	468	1404	3	T -> G	GGA -> GGC	15529	SNP (transversion)	None	0.001	0.999	G	15509
C	Polymorphism	10089	10089	1	none	1	ie1	HynVgp010		orf10 ie1	IE1		YP_473198.1		ie1 CDS	467	1401	3	G -> C	GGC -> GGG	15597	SNP (transversion)	None		0.999	C	15579
G	Polymorphism	10092	10092	1	none	1	ie1	HynVgp010		orf10 ie1	IE1		YP_473198.1		ie1 CDS	466	1398	3	A -> G	TTT -> TTC	15443	SNP (transition)	None	0.0001	0.999	G	15423
G	Polymorphism	10100	10100	1	none	1	ie1	HynVgp010		orf10 ie1	IE1		YP_473198.1		ie1 CDS	464	1390	1	A -> G	TTG -> CTG	15402	SNP (transition)	None	0.0001	0.998	G	15373
G	Polymorphism	10104	10104	1	none	1	ie1	HynVgp010		orf10 ie1	IE1		YP_473198.1		ie1 CDS	462	1386	3	A -> G	ATT -> ATC	15326	SNP (transition)	None	0.0001	0.998	G	15302
C	Polymorphism	10124	10124	1	none	1	ie1	HynVgp010		orf10 ie1	IE1		YP_473198.1	N -> D	ie1 CDS	456	1366	1	T -> C	AAC -> GAC	15156	SNP (transition)	Substitution	0.0002	0.999	C	15135
C	Polymorphism	10149	10149	1	none	1	ie1	HynVgp010		orf10 ie1	IE1		YP_473198.1		ie1 CDS	447	1341	3	T -> C	CAA -> CAG	14908	SNP (transition)	None	0.0001	0.87	C	12970
G	Polymorphism	10167	10167	1	none	1	ie1	HynVgp010		orf10 ie1	IE1		YP_473198.1		ie1 CDS	441	1323	3	A -> G	AAT -> AAC	14847	SNP (transition)	None		0.997	G	14809
A	Polymorphism	10173	10173	1	none	1	ie1	HynVgp010		orf10 ie1	IE1		YP_473198.1		ie1 CDS	439	1317	3	G -> A	GAC -> GAT	14751	SNP (transition)	None	0.001	0.942	A	13900
T	Polymorphism	10185	10185	1	none	1	ie1	HynVgp010		orf10 ie1	IE1		YP_473198.1		ie1 CDS	435	1305	3	C -> T	GTG -> GTA	14218	SNP (transition)	None	0.0001	0.998	T	14195
C	Polymorphism	10188	10188	1	none	1	ie1	HynVgp010		orf10 ie1	IE1		YP_473198.1		ie1 CDS	434	1302	3	T -> C	AAA -> AAG	14060	SNP (transition)	None		0.99	C	13921
A	Polymorphism	10196	10196	1	none	1	ie1	HynVgp010		orf10 ie1	IE1		YP_473198.1		ie1 CDS	432	1294	1	G -> A	CTA -> TTA	13788	SNP (transition)	None	0.0001	0.119	A	1646
A	Polymorphism	10203	10203	1	none	1	ie1	HynVgp010		orf10 ie1	IE1		YP_473198.1		ie1 CDS	429	1287	3	G -> A	GCC -> GCT	13781	SNP (transition)	None	0.0001	0.996	A	13724
G	Polymorphism	10233	10233	1	none	1	ie1	HynVgp010		orf10 ie1	IE1		YP_473198.1		ie1 CDS	419	1257	3	A -> G	TTT -> TTC	13365	SNP (transition)	None	0.0001	0.991	G	13242
C	Polymorphism	10296	10296	1	none	1	ie1	HynVgp010		orf10 ie1	IE1		YP_473198.1		ie1 CDS	398	1194	3	T -> C	GAA -> GAG	13238	SNP (transition)	None	0.0001	0.998	C	13215
C	Polymorphism	10299	10299	1	none	1	ie1	HynVgp010		orf10 ie1	IE1		YP_473198.1		ie1 CDS	397	1191	3	T -> C	TTA -> TTG	13225	SNP (transition)	None		0.998	C	13197
G	Polymorphism	10314	10314	1	none	1	ie1	HynVgp010		orf10 ie1	IE1		YP_473198.1		ie1 CDS	392	1176	3	A -> G	AAT -> AAC	13033	SNP (transition)	None	0.0002	0.999	G	13015
C	Polymorphism	10319	10319	1	none	1	ie1	HynVgp010		orf10 ie1	IE1		YP_473198.1	I -> V	ie1 CDS	391	1171	1	T -> C	ATT -> GTT	12930	SNP (transition)	Substitution	0.0002	0.998	C	12901
G	Polymorphism	10323	10323	1	none	1	ie1	HynVgp010		orf10 ie1	IE1		YP_473198.1		ie1 CDS	389	1167	3	T -> G	CCA -> CCC	13000	SNP (transversion)	None	0.001	0.999	G	12983
T	Polymorphism	10326	10326	1	none	1	ie1	HynVgp010		orf10 ie1	IE1		YP_473198.1	N -> K	ie1 CDS	388	1164	3	G -> T	AAC -> AAA	12958	SNP (transversion)	Substitution	0.0002	0.998	T	12936
G	Polymorphism	10329	10329	1	none	1	ie1	HynVgp010		orf10 ie1	IE1		YP_473198.1		ie1 CDS	387	1161	3	A -> G	GGT -> GGC	12871	SNP (transition)	None	0.0002	0.999	G	12854
T	Polymorphism	10334	10334	1	none	1	ie1	HynVgp010		orf10 ie1	IE1		YP_473198.1	D -> N	ie1 CDS	386	1156	1	C -> T	GAC -> AAC	12927	SNP (transition)	Substitution	0.0001	0.998	T	12903
A	Polymorphism	10341	10341	1	none	1	ie1	HynVgp010		orf10 ie1	IE1		YP_473198.1		ie1 CDS	383	1149	3	C -> A	CGG -> CGT	12807	SNP (transversion)	None	0.0001	0.998	A	12778
A	Polymorphism	10346	10346	1	none	1	ie1	HynVgp010		orf10 ie1	IE1		YP_473198.1	V -> L	ie1 CDS	382	1144	1	C -> A	GTG -> TTG	12702	SNP (transversion)	Substitution	0.002	0.996	A	12647
A	Polymorphism	10353	10353	1	none	1	ie1	HynVgp010		orf10 ie1	IE1		YP_473198.1		ie1 CDS	379	1137	3	G -> A	TCC -> TCT	12483	SNP (transition)	None	0.0002	0.999	A	12468
G	Polymorphism	10356	10356	1	none	1	ie1	HynVgp010		orf10 ie1	IE1		YP_473198.1		ie1 CDS	378	1134	3	A -> G	TGT -> TGC	12437	SNP (transition)	None		0.998	G	12411
C	Polymorphism	10371	10371	1	none	1	ie1	HynVgp010		orf10 ie1	IE1		YP_473198.1		ie1 CDS	373	1119	3	A -> C	GCT -> GCG	12253	SNP (transversion)	None	0.001	0.998	C	12227
G	Polymorphism	10377	10377	1	none	1	ie1	HynVgp010		orf10 ie1	IE1		YP_473198.1		ie1 CDS	371	1113	3	A -> G	TAT -> TAC	12311	SNP (transition)	None	0.0001	0.999	G	12301
G	Polymorphism	10389	10389	1	none	1	ie1	HynVgp010		orf10 ie1	IE1		YP_473198.1		ie1 CDS	367	1101	3	A -> G	TAT -> TAC	12451	SNP (transition)	None	0.0005	0.999	G	12436
C	Polymorphism	10407	10407	1	none	1	ie1	HynVgp010		orf10 ie1	IE1		YP_473198.1		ie1 CDS	361	1083	3	T -> C	ACA -> ACG	12420	SNP (transition)	None	0.0004	0.998	C	12397
A	Polymorphism	10422	10422	1	none	1	ie1	HynVgp010		orf10 ie1	IE1		YP_473198.1		ie1 CDS	356	1068	3	G -> A	CCC -> CCT	12816	SNP (transition)	None	0.0002	0.998	A	12793
C	Polymorphism	10425	10425	1	none	1	ie1	HynVgp010		orf10 ie1	IE1		YP_473198.1		ie1 CDS	355	1065	3	T -> C	GAA -> GAG	12846	SNP (transition)	None	0.0002	0.999	C	12830
A	Polymorphism	10434	10434	1	none	1	ie1	HynVgp010		orf10 ie1	IE1		YP_473198.1		ie1 CDS	352	1056	3	G -> A	AGC -> AGT	12915	SNP (transition)	None	0.0001	0.999	A	12901
T	Polymorphism	10437	10437	1	none	1	ie1	HynVgp010		orf10 ie1	IE1		YP_473198.1		ie1 CDS	351	1053	3	C -> T	TTG -> TTA	12935	SNP (transition)	None	0.0003	0.999	T	12916
G	Polymorphism	10446	10446	1	none	1	ie1	HynVgp010		orf10 ie1	IE1		YP_473198.1		ie1 CDS	348	1044	3	A -> G	CCT -> CCC	12883	SNP (transition)	None	0.0003	0.997	G	12844
G	Polymorphism	10455	10455	1	none	1	ie1	HynVgp010		orf10 ie1	IE1		YP_473198.1		ie1 CDS	345	1035	3	A -> G	TTT -> TTC	12853	SNP (transition)	None	0.0002	0.999	G	12839
G	Polymorphism	10464	10464	1	none	1	ie1	HynVgp010		orf10 ie1	IE1		YP_473198.1		ie1 CDS	342	1026	3	A -> G	CGT -> CGC	12788	SNP (transition)	None	0.0001	0.998	G	12763
A	Polymorphism	10473	10473	1	none	1	ie1	HynVgp010		orf10 ie1	IE1		YP_473198.1		ie1 CDS	339	1017	3	G -> A	TAC -> TAT	12735	SNP (transition)	None	0.0002	0.999	A	12720
G	Polymorphism	10482	10482	1	none	1	ie1	HynVgp010		orf10 ie1	IE1		YP_473198.1		ie1 CDS	336	1008	3	A -> G	TTT -> TTC	12833	SNP (transition)	None	0.0003	0.998	G	12806
T	Polymorphism	10494	10494	1	none	1	ie1	HynVgp010		orf10 ie1	IE1		YP_473198.1		ie1 CDS	332	996	3	G -> T	CTC -> CTA	12943	SNP (transversion)	None	0.0002	0.999	T	12930
C	Polymorphism	10506	10506	1	none	1	ie1	HynVgp010		orf10 ie1	IE1		YP_473198.1		ie1 CDS	328	984	3	T -> C	ACA -> ACG	12920	SNP (transition)	None	0.0001	0.998	C	12897
C	Polymorphism	10515	10515	1	none	1	ie1	HynVgp010		orf10 ie1	IE1		YP_473198.1		ie1 CDS	325	975	3	T -> C	GAA -> GAG	12611	SNP (transition)	None		0.999	C	12594
T	Polymorphism	10527	10527	1	none	1	ie1	HynVgp010		orf10 ie1	IE1		YP_473198.1		ie1 CDS	321	963	3	C -> T	CAG -> CAA	12646	SNP (transition)	None	0.0001	0.998	T	12625
C	Polymorphism	10533	10533	1	none	1	ie1	HynVgp010		orf10 ie1	IE1		YP_473198.1		ie1 CDS	319	957	3	T -> C	TTA -> TTG	12623	SNP (transition)	None	0.0001	0.999	C	12606
G	Polymorphism	10545	10545	1	none	1	ie1	HynVgp010		orf10 ie1	IE1		YP_473198.1		ie1 CDS	315	945	3	A -> G	ACT -> ACC	12804	SNP (transition)	None		0.998	G	12784
T	Polymorphism	10569	10569	1	none	1	ie1	HynVgp010		orf10 ie1	IE1		YP_473198.1		ie1 CDS	307	921	3	C -> T	TTG -> TTA	12750	SNP (transition)	None	0.0002	0.999	T	12735
A	Polymorphism	10605	10605	1	none	1	ie1	HynVgp010		orf10 ie1	IE1		YP_473198.1		ie1 CDS	295	885	3	G -> A	AAC -> AAT	12790	SNP (transition)	None	0.0002	0.999	A	12775
G	Polymorphism	10626	10626	1	none	1	ie1	HynVgp010		orf10 ie1	IE1		YP_473198.1		ie1 CDS	288	864	3	A -> G	TGT -> TGC	12965	SNP (transition)	None		0.998	G	12945
G	Polymorphism	10638	10638	1	none	1	ie1	HynVgp010		orf10 ie1	IE1		YP_473198.1		ie1 CDS	284	852	3	A -> G	ACT -> ACC	12931	SNP (transition)	None	0.0005	0.997	G	12896
A	Polymorphism	10641	10641	1	none	1	ie1	HynVgp010		orf10 ie1	IE1		YP_473198.1		ie1 CDS	283	849	3	G -> A	CGC -> CGT	12930	SNP (transition)	None	0.0002	0.998	A	12901
T	Polymorphism	10644	10644	1	none	1	ie1	HynVgp010		orf10 ie1	IE1		YP_473198.1		ie1 CDS	282	846	3	C -> T	GAG -> GAA	12985	SNP (transition)	None	0.0001	0.999	T	12966
T	Polymorphism	10647	10647	1	none	1	ie1	HynVgp010		orf10 ie1	IE1		YP_473198.1		ie1 CDS	281	843	3	C -> T	GCG -> GCA	12997	SNP (transition)	None	0.0002	1	T	12992
A	Polymorphism	10654	10654	1	none	1	ie1	HynVgp010		orf10 ie1	IE1		YP_473198.1	A -> V	ie1 CDS	279	836	2	G -> A	GCG -> GTG	12842	SNP (transition)	Substitution	0.0001	0.999	A	12830
A	Polymorphism	10725	10725	1	none	1	ie1	HynVgp010		orf10 ie1	IE1		YP_473198.1		ie1 CDS	255	765	3	G -> A	TTC -> TTT	13168	SNP (transition)	None		0.999	A	13154
G	Polymorphism	10773	10773	1	none	1	ie1	HynVgp010		orf10 ie1	IE1		YP_473198.1		ie1 CDS	239	717	3	A -> G	TAT -> TAC	12986	SNP (transition)	None	0.0002	0.997	G	12942
G	Polymorphism	10776	10776	1	none	1	ie1	HynVgp010		orf10 ie1	IE1		YP_473198.1		ie1 CDS	238	714	3	A -> G	TAT -> TAC	12934	SNP (transition)	None	0.0002	0.997	G	12895
T	Polymorphism	10785	10785	1	none	1	ie1	HynVgp010		orf10 ie1	IE1		YP_473198.1		ie1 CDS	235	705	3	C -> T	ACG -> ACA	12768	SNP (transition)	None	0.0001	0.999	T	12749
G	Polymorphism	10797	10797	1	none	1	ie1	HynVgp010		orf10 ie1	IE1		YP_473198.1		ie1 CDS	231	693	3	A -> G	ACT -> ACC	12787	SNP (transition)	None	0.0002	0.997	G	12754
G	Polymorphism	10842	10842	1	none	1	ie1	HynVgp010		orf10 ie1	IE1		YP_473198.1		ie1 CDS	216	648	3	A -> G	TTT -> TTC	13062	SNP (transition)	None	0.0001	0.998	G	13031
C	Polymorphism	10851	10851	1	none	1	ie1	HynVgp010		orf10 ie1	IE1		YP_473198.1		ie1 CDS	213	639	3	T -> C	AAA -> AAG	13125	SNP (transition)	None	0.009	0.989	C	12979
T	Polymorphism	10866	10866	1	none	1	ie1	HynVgp010		orf10 ie1	IE1		YP_473198.1		ie1 CDS	208	624	3	C -> T	GTG -> GTA	13095	SNP (transition)	None	0.0001	0.998	T	13070
G	Polymorphism	10872	10872	1	none	1	ie1	HynVgp010		orf10 ie1	IE1		YP_473198.1		ie1 CDS	206	618	3	A -> G	TAT -> TAC	13113	SNP (transition)	None		0.998	G	13088
G	Polymorphism	10878	10878	1	none	1	ie1	HynVgp010		orf10 ie1	IE1		YP_473198.1		ie1 CDS	204	612	3	T -> G	ACA -> ACC	13027	SNP (transversion)	None	0.002	0.998	G	12999
A	Polymorphism	10887	10887	1	none	1	ie1	HynVgp010		orf10 ie1	IE1		YP_473198.1		ie1 CDS	201	603	3	T -> A	ATA -> ATT	13022	SNP (transversion)	None	0.0005	0.998	A	12993
A	Polymorphism	10908	10908	1	none	1	ie1	HynVgp010		orf10 ie1	IE1		YP_473198.1		ie1 CDS	194	582	3	G -> A	GCC -> GCT	13102	SNP (transition)	None	0.0001	0.999	A	13088
A	Polymorphism	10920	10920	1	none	1	ie1	HynVgp010		orf10 ie1	IE1		YP_473198.1		ie1 CDS	190	570	3	G -> A	TGC -> TGT	13152	SNP (transition)	None	0.0001	0.999	A	13140
C	Polymorphism	10947	10947	1	none	1	ie1	HynVgp010		orf10 ie1	IE1		YP_473198.1		ie1 CDS	181	543	3	T -> C	GTA -> GTG	13007	SNP (transition)	None	0.0004	0.998	C	12983
A	Polymorphism	10950	10950	1	none	1	ie1	HynVgp010		orf10 ie1	IE1		YP_473198.1		ie1 CDS	180	540	3	G -> A	TCC -> TCT	13037	SNP (transition)	None	0.0002	0.998	A	13017
A	Polymorphism	10962	10962	1	none	1	ie1	HynVgp010		orf10 ie1	IE1		YP_473198.1		ie1 CDS	176	528	3	C -> A	TCG -> TCT	13103	SNP (transversion)	None		0.999	A	13094
G	Polymorphism	10973	10973	1	none	1	ie1	HynVgp010		orf10 ie1	IE1		YP_473198.1	K -> Q	ie1 CDS	173	517	1	T -> G	AAA -> CAA	13333	SNP (transversion)	Substitution	0.001	0.998	G	13311
A	Polymorphism	10989	10989	1	none	1	ie1	HynVgp010		orf10 ie1	IE1		YP_473198.1		ie1 CDS	167	501	3	G -> A	CCC -> CCT	13789	SNP (transition)	None	0.0002	0.998	A	13761
T	Polymorphism	11022	11022	1	none	1	ie1	HynVgp010		orf10 ie1	IE1		YP_473198.1		ie1 CDS	156	468	3	C -> T	CAG -> CAA	14341	SNP (transition)	None	0.001	0.997	T	14299
T	Polymorphism	11025	11025	1	none	1	ie1	HynVgp010		orf10 ie1	IE1		YP_473198.1		ie1 CDS	155	465	3	C -> T	GAG -> GAA	14594	SNP (transition)	None	0.0003	0.992	T	14470
C	Polymorphism	11028	11028	1	none	1	ie1	HynVgp010		orf10 ie1	IE1		YP_473198.1		ie1 CDS	154	462	3	T -> C	GAA -> GAG	14646	SNP (transition)	None	0.0003	0.998	C	14618
G	Polymorphism	11055	11055	1	none	1	ie1	HynVgp010		orf10 ie1	IE1		YP_473198.1		ie1 CDS	145	435	3	C -> G	ACG -> ACC	14808	SNP (transversion)	None	0.0003	0.999	G	14791
C	Polymorphism	11061	11061	1	none	1	ie1	HynVgp010		orf10 ie1	IE1		YP_473198.1		ie1 CDS	143	429	3	T -> C	AAA -> AAG	14856	SNP (transition)	None	0.0001	0.998	C	14828
T	Polymorphism	11097	11097	1	none	1	ie1	HynVgp010		orf10 ie1	IE1		YP_473198.1		ie1 CDS	131	393	3	A -> T	CTT -> CTA	15008	SNP (transversion)	None	0.0005	0.998	T	14985
C	Polymorphism	11100	11100	1	none	1	ie1	HynVgp010		orf10 ie1	IE1		YP_473198.1		ie1 CDS	130	390	3	T -> C	ACA -> ACG	15012	SNP (transition)	None	0.0004	0.998	C	14980
C	Polymorphism	11110	11110	1	none	1	ie1	HynVgp010		orf10 ie1	IE1		YP_473198.1	K -> R	ie1 CDS	127	380	2	T -> C	AAA -> AGA	15009	SNP (transition)	Substitution		0.999	C	14995
C	Polymorphism	11121	11121	1	none	1	ie1	HynVgp010		orf10 ie1	IE1		YP_473198.1		ie1 CDS	123	369	3	T -> C	GAA -> GAG	15192	SNP (transition)	None		0.998	C	15166
G	Polymorphism	11124	11124	1	none	1	ie1	HynVgp010		orf10 ie1	IE1		YP_473198.1		ie1 CDS	122	366	3	A -> G	AGT -> AGC	15206	SNP (transition)	None	0.001	0.998	G	15182
T	Polymorphism	11132	11132	1	none	1	ie1	HynVgp010		orf10 ie1	IE1		YP_473198.1	S -> T	ie1 CDS	120	358	1	A -> T	TCG -> ACG	15166	SNP (transversion)	Substitution	0.001	0.998	T	15141
A	Polymorphism	11142	11142	1	none	1	ie1	HynVgp010		orf10 ie1	IE1		YP_473198.1	E -> D	ie1 CDS	116	348	3	T -> A	GAA -> GAT	15189	SNP (transversion)	Substitution	0.0005	0.998	A	15162
A	Polymorphism	11151	11151	1	none	1	ie1	HynVgp010		orf10 ie1	IE1		YP_473198.1		ie1 CDS	113	339	3	G -> A	TCC -> TCT	15320	SNP (transition)	None	0.0002	0.998	A	15296
C	Polymorphism	11163	11163	1	none	1	ie1	HynVgp010		orf10 ie1	IE1		YP_473198.1		ie1 CDS	109	327	3	T -> C	AAA -> AAG	15206	SNP (transition)	None	0.0002	0.998	C	15176
C	Polymorphism	11178	11178	1	none	1	ie1	HynVgp010		orf10 ie1	IE1		YP_473198.1		ie1 CDS	104	312	3	T -> C	CAA -> CAG	15074	SNP (transition)	None	0.0003	0.998	C	15039
G	Polymorphism	11207	11207	1	none	1	ie1	HynVgp010		orf10 ie1	IE1		YP_473198.1		ie1 CDS	95	283	1	A -> G	TTG -> CTG	15400	SNP (transition)	None	0.0002	0.999	G	15389
A	Polymorphism	11223	11223	1	none	1	ie1	HynVgp010		orf10 ie1	IE1		YP_473198.1		ie1 CDS	89	267	3	G -> A	GGC -> GGT	16187	SNP (transition)	None	0.0001	0.999	A	16169
C	Polymorphism	11226	11226	1	none	1	ie1	HynVgp010		orf10 ie1	IE1		YP_473198.1		ie1 CDS	88	264	3	T -> C	ACA -> ACG	16259	SNP (transition)	None	0.0002	0.999	C	16236
C	Polymorphism	11235	11235	1	none	1	ie1	HynVgp010		orf10 ie1	IE1		YP_473198.1		ie1 CDS	85	255	3	T -> C	GCA -> GCG	16556	SNP (transition)	None		0.999	C	16546
C	Polymorphism	11247	11247	1	none	1	ie1	HynVgp010		orf10 ie1	IE1		YP_473198.1		ie1 CDS	81	243	3	A -> C	TCT -> TCG	16730	SNP (transversion)	None	0.001	0.999	C	16714
C	Polymorphism	11259	11259	1	none	1	ie1	HynVgp010		orf10 ie1	IE1		YP_473198.1		ie1 CDS	77	231	3	T -> C	TTA -> TTG	16523	SNP (transition)	None	0.0001	0.999	C	16502
C	Polymorphism	11288	11288	1	none	1	ie1	HynVgp010		orf10 ie1	IE1		YP_473198.1	N -> D	ie1 CDS	68	202	1	T -> C	AAT -> GAT	16181	SNP (transition)	Substitution	0.0001	0.999	C	16158
C	Polymorphism	11301	11301	1	none	1	ie1	HynVgp010		orf10 ie1	IE1		YP_473198.1		ie1 CDS	63	189	3	T -> C	GAA -> GAG	15896	SNP (transition)	None	0.0001	0.999	C	15881
G	Polymorphism	11304	11304	1	none	1	ie1	HynVgp010		orf10 ie1	IE1		YP_473198.1		ie1 CDS	62	186	3	A -> G	CTT -> CTC	15765	SNP (transition)	None	0.0001	0.999	G	15750
A	Polymorphism	11328	11328	1	none	1	ie1	HynVgp010		orf10 ie1	IE1		YP_473198.1		ie1 CDS	54	162	3	G -> A	AAC -> AAT	15816	SNP (transition)	None	0.0001	0.999	A	15797
A	Polymorphism	11331	11331	1	none	1	ie1	HynVgp010		orf10 ie1	IE1		YP_473198.1		ie1 CDS	53	159	3	G -> A	TTC -> TTT	15815	SNP (transition)	None	0.0001	0.999	A	15804
G	Polymorphism	11355	11355	1	none	1	ie1	HynVgp010		orf10 ie1	IE1		YP_473198.1		ie1 CDS	45	135	3	A -> G	GCT -> GCC	15946	SNP (transition)	None	0.0001	0.999	G	15932
G	Polymorphism	11361	11361	1	none	1	ie1	HynVgp010		orf10 ie1	IE1		YP_473198.1		ie1 CDS	43	129	3	A -> G	GCT -> GCC	15965	SNP (transition)	None		0.999	G	15949
G	Polymorphism	11367	11367	1	none	1	ie1	HynVgp010		orf10 ie1	IE1		YP_473198.1		ie1 CDS	41	123	3	A -> G	TAT -> TAC	16152	SNP (transition)	None	0.0001	0.999	G	16141
A	Polymorphism	11370	11370	1	none	1	ie1	HynVgp010		orf10 ie1	IE1		YP_473198.1		ie1 CDS	40	120	3	T -> A	ACA -> ACT	16332	SNP (transversion)	None	0.001	0.998	A	16301
G	Polymorphism	11402	11402	1	none	1	ie1	HynVgp010		orf10 ie1	IE1		YP_473198.1		ie1 CDS	30	88	1	A -> G	TTG -> CTG	17594	SNP (transition)	None	0.0002	0.999	G	17573
C	Polymorphism	11457	11457	1	none	1	ie1	HynVgp010		orf10 ie1	IE1		YP_473198.1		ie1 CDS	11	33	3	T -> C	TCA -> TCG	18291	SNP (transition)	None	0.0005	0.999	C	18269
G	Polymorphism	11460	11460	1	none	1	ie1	HynVgp010		orf10 ie1	IE1		YP_473198.1		ie1 CDS	10	30	3	A -> G	CGT -> CGC	18273	SNP (transition)	None	0.0001	0.999	G	18256
ORF11 peptide CDS	CDS	11542	12120	579	forward	1		HynVgp011	CDS	orf11	ORF11 peptide	1	YP_473199.1
gene	gene	11542	12120	579	forward	1		HynVgp011
G	Polymorphism	11599	11599	1	none	1		HynVgp011		orf11	ORF11 peptide		YP_473199.1	M -> V	ORF11 peptide CDS	20	58	1	A -> G	ATG -> GTG	18804	SNP (transition)	Substitution	0.0001	0.998	G	18761
C	Polymorphism	11604	11604	1	none	1		HynVgp011		orf11	ORF11 peptide		YP_473199.1		ORF11 peptide CDS	21	63	3	T -> C	CCT -> CCC	18906	SNP (transition)	None		0.999	C	18883
A	Polymorphism	11608	11608	1	none	1		HynVgp011		orf11	ORF11 peptide		YP_473199.1	A -> T	ORF11 peptide CDS	23	67	1	G -> A	GCC -> ACC	19103	SNP (transition)	Substitution	0.0002	0.993	A	18961
T	Polymorphism	11622	11622	1	none	1		HynVgp011		orf11	ORF11 peptide		YP_473199.1		ORF11 peptide CDS	27	81	3	G -> T	GTG -> GTT	19721	SNP (transversion)	None	0.006	0.993	T	19586
C	Polymorphism	11625	11625	1	none	1		HynVgp011		orf11	ORF11 peptide		YP_473199.1		ORF11 peptide CDS	28	84	3	T -> C	ATT -> ATC	19909	SNP (transition)	None	0.003	0.981	C	19538
T	Polymorphism	11632	11632	1	none	1		HynVgp011		orf11	ORF11 peptide		YP_473199.1		ORF11 peptide CDS	31	91	1	C -> T	CTA -> TTA	20391	SNP (transition)	None	0.0002	0.997	T	20334
C	Polymorphism	11637	11637	1	none	1		HynVgp011		orf11	ORF11 peptide		YP_473199.1		ORF11 peptide CDS	32	96	3	T -> C	TTT -> TTC	20610	SNP (transition)	None	0.0001	0.984	C	20290
C	Polymorphism	11646	11646	1	none	1		HynVgp011		orf11	ORF11 peptide		YP_473199.1		ORF11 peptide CDS	35	105	3	G -> C	GGG -> GGC	21362	SNP (transversion)	None	0.006	0.992	C	21187
C	Polymorphism	11662	11662	1	none	1		HynVgp011		orf11	ORF11 peptide		YP_473199.1	S -> P	ORF11 peptide CDS	41	121	1	T -> C	TCC -> CCC	22798	SNP (transition)	Substitution	0.0001	0.999	C	22774
C	Polymorphism	11700	11700	1	none	1		HynVgp011		orf11	ORF11 peptide		YP_473199.1		ORF11 peptide CDS	53	159	3	G -> C	GGG -> GGC	22604	SNP (transversion)	None	0.0003	0.998	C	22567
C	Polymorphism	11704	11704	1	none	1		HynVgp011		orf11	ORF11 peptide		YP_473199.1	S -> P	ORF11 peptide CDS	55	163	1	T -> C	TCG -> CCG	22445	SNP (transition)	Substitution	0.001	0.998	C	22407
T	Polymorphism	11709	11709	1	none	1		HynVgp011		orf11	ORF11 peptide		YP_473199.1		ORF11 peptide CDS	56	168	3	A -> T	ATA -> ATT	22529	SNP (transversion)	None	0.001	0.994	T	22385
T	Polymorphism	11714	11714	1	none	1		HynVgp011		orf11	ORF11 peptide		YP_473199.1	T -> M	ORF11 peptide CDS	58	173	2	C -> T	ACG -> ATG	22355	SNP (transition)	Substitution	0.001	0.991	T	22152
G	Polymorphism	11721	11721	1	none	1		HynVgp011		orf11	ORF11 peptide		YP_473199.1		ORF11 peptide CDS	60	180	3	A -> G	TTA -> TTG	22085	SNP (transition)	None	0.0001	0.998	G	22030
G	Polymorphism	11739	11739	1	none	1		HynVgp011		orf11	ORF11 peptide		YP_473199.1		ORF11 peptide CDS	66	198	3	A -> G	AAA -> AAG	21828	SNP (transition)	None	0.0002	0.998	G	21792
A	Polymorphism	11754	11754	1	none	1		HynVgp011		orf11	ORF11 peptide		YP_473199.1		ORF11 peptide CDS	71	213	3	C -> A	CTC -> CTA	21834	SNP (transversion)	None	0.007	0.989	A	21590
G	Polymorphism	11769	11769	1	none	1		HynVgp011		orf11	ORF11 peptide		YP_473199.1		ORF11 peptide CDS	76	228	3	A -> G	GCA -> GCG	21681	SNP (transition)	None	0.0003	0.999	G	21654
T	Polymorphism	11773	11773	1	none	1		HynVgp011		orf11	ORF11 peptide		YP_473199.1	R -> C	ORF11 peptide CDS	78	232	1	C -> T	CGT -> TGT	21779	SNP (transition)	Substitution	0.0001	0.997	T	21711
T	Polymorphism	11776	11776	1	none	1		HynVgp011		orf11	ORF11 peptide		YP_473199.1		ORF11 peptide CDS	79	235	1	C -> T	CTG -> TTG	21587	SNP (transition)	None	0.0003	0.993	T	21427
T	Polymorphism	11784	11784	1	none	1		HynVgp011		orf11	ORF11 peptide		YP_473199.1		ORF11 peptide CDS	81	243	3	C -> T	CGC -> CGT	21129	SNP (transition)	None	0.0004	0.996	T	21038
G	Polymorphism	11787	11787	1	none	1		HynVgp011		orf11	ORF11 peptide		YP_473199.1		ORF11 peptide CDS	82	246	3	A -> G	GAA -> GAG	21116	SNP (transition)	None	0.0002	0.998	G	21069
C	Polymorphism	11802	11802	1	none	1		HynVgp011		orf11	ORF11 peptide		YP_473199.1		ORF11 peptide CDS	87	261	3	T -> C	AAT -> AAC	21059	SNP (transition)	None	5e-05	0.998	C	21019
G	Polymorphism	11805	11805	1	none	1		HynVgp011		orf11	ORF11 peptide		YP_473199.1		ORF11 peptide CDS	88	264	3	A -> G	AAA -> AAG	21233	SNP (transition)	None	0.0001	0.998	G	21200
T	Polymorphism	11808	11808	1	none	1		HynVgp011		orf11	ORF11 peptide		YP_473199.1		ORF11 peptide CDS	89	267	3	C -> T	TTC -> TTT	21328	SNP (transition)	None	5e-05	0.997	T	21263
G	Polymorphism	11830	11830	1	none	1		HynVgp011		orf11	ORF11 peptide		YP_473199.1	I -> V	ORF11 peptide CDS	97	289	1	A -> G	ATT -> GTT	22495	SNP (transition)	Substitution	0.0003	0.998	G	22459
G	Polymorphism	11878	11878	1	none	1		HynVgp011		orf11	ORF11 peptide		YP_473199.1	M -> V	ORF11 peptide CDS	113	337	1	A -> G	ATG -> GTG	22057	SNP (transition)	Substitution	0.001	0.999	G	22027
G	Polymorphism	11919	11919	1	none	1		HynVgp011		orf11	ORF11 peptide		YP_473199.1		ORF11 peptide CDS	126	378	3	A -> G	AAA -> AAG	22542	SNP (transition)	None	0.0003	0.998	G	22502
G	Polymorphism	11922	11922	1	none	1		HynVgp011		orf11	ORF11 peptide		YP_473199.1		ORF11 peptide CDS	127	381	3	A -> G	GGA -> GGG	22321	SNP (transition)	None	0.0002	0.999	G	22294
T	Polymorphism	11928	11928	1	none	1		HynVgp011		orf11	ORF11 peptide		YP_473199.1		ORF11 peptide CDS	129	387	3	C -> T	CGC -> CGT	22158	SNP (transition)	None	0.0002	0.998	T	22106
C	Polymorphism	11940	11940	1	none	1		HynVgp011		orf11	ORF11 peptide		YP_473199.1		ORF11 peptide CDS	133	399	3	T -> C	AAT -> AAC	21375	SNP (transition)	None	5e-05	0.999	C	21357
C	Polymorphism	11946	11946	1	none	1		HynVgp011		orf11	ORF11 peptide		YP_473199.1		ORF11 peptide CDS	135	405	3	A -> C	GGA -> GGC	20925	SNP (transversion)	None	0.001	0.999	C	20908
A	Polymorphism	11973	11973	1	none	1		HynVgp011		orf11	ORF11 peptide		YP_473199.1		ORF11 peptide CDS	144	432	3	T -> A	CTT -> CTA	19051	SNP (transversion)	None	0.002	0.996	A	18976
C	Polymorphism	11980	11980	1	none	1		HynVgp011		orf11	ORF11 peptide		YP_473199.1		ORF11 peptide CDS	147	439	1	T -> C	TTG -> CTG	18384	SNP (transition)	None	0.0002	0.998	C	18356
C	Polymorphism	12001	12001	1	none	1		HynVgp011		orf11	ORF11 peptide		YP_473199.1	N -> H	ORF11 peptide CDS	154	460	1	A -> C	AAT -> CAT	18194	SNP (transversion)	Substitution	0.001	0.998	C	18163
A	Polymorphism	12014	12014	1	none	1		HynVgp011		orf11	ORF11 peptide		YP_473199.1	S -> N	ORF11 peptide CDS	158	473	2	G -> A	AGC -> AAC	17913	SNP (transition)	Substitution		0.998	A	17877
T	Polymorphism	12039	12039	1	none	1		HynVgp011		orf11	ORF11 peptide		YP_473199.1		ORF11 peptide CDS	166	498	3	C -> T	TAC -> TAT	15433	SNP (transition)	None	0.0001	0.997	T	15391
G	Polymorphism	12042	12042	1	none	1		HynVgp011		orf11	ORF11 peptide		YP_473199.1		ORF11 peptide CDS	167	501	3	A -> G	AAA -> AAG	14959	SNP (transition)	None	0.0001	0.998	G	14922
C	Polymorphism	12051	12051	1	none	1		HynVgp011		orf11	ORF11 peptide		YP_473199.1		ORF11 peptide CDS	170	510	3	T -> C	AAT -> AAC	13475	SNP (transition)	None	0.0001	0.998	C	13454
C	Polymorphism	12084	12084	1	none	1		HynVgp011		orf11	ORF11 peptide		YP_473199.1		ORF11 peptide CDS	181	543	3	T -> C	GTT -> GTC	9410	SNP (transition)	None	0.0001	0.999	C	9400
A	Polymorphism	12121	12121	1	none	1													T -> A		7389	SNP (transversion)		0.0004	0.999	A	7381
A	Polymorphism	12122	12122	1	none	1													T -> A		7285	SNP (transversion)		0.001	0.32	A	2329
G	Polymorphism	12122	12122	1	none	1													T -> G		7285	SNP (transversion)		0.001	0.679	G	4948
C	Polymorphism	12125	12125	1	none	1													T -> C		7060	SNP (transition)		0.65	0.349	C	2463
A	Polymorphism	12126	12126	1	none	1													T -> A		6980	SNP (transversion)		0.001	0.635	A	4434
C	Polymorphism	12126	12126	1	none	1													T -> C		6980	SNP (transition)		0.001	0.364	C	2538
C	Polymorphism	12154	12154	1	none	1													A -> C		5943	SNP (transversion)		0.0002	0.28	C	1664
G	Polymorphism	12154	12154	1	none	1													A -> G		5943	SNP (transition)		0.0002	0.718	G	4265
T	Polymorphism	12157	12157	1	none	1													C -> T		5890	SNP (transition)		0.001	0.993	T	5849
T	Polymorphism	12166	12166	1	none	1													A -> T		5724	SNP (transversion)		0.945	0.055	T	313
T	Polymorphism	12172	12172	1	none	1													A -> T		6176	SNP (transversion)		0.0005	1	T	6173
ORF12 peptide CDS	CDS	12200	12487	288	reverse	1		HynVgp012	CDS	orf12	ORF12 peptide	1	YP_473200.1
gene	gene	12200	12487	288	reverse	1		HynVgp012
T	Polymorphism	12202	12202	1	none	1		HynVgp012		orf12	ORF12 peptide		YP_473200.1		ORF12 peptide CDS	96	286	1	A -> T		8663	SNP (transversion)	Extension	0.001	0.999	T	8651
T	Polymorphism	12262	12262	1	none	1		HynVgp012		orf12	ORF12 peptide		YP_473200.1	V -> I	ORF12 peptide CDS	76	226	1	C -> T	GTT -> ATT	13060	SNP (transition)	Substitution		0.999	T	13046
C	Polymorphism	12266	12266	1	none	1		HynVgp012		orf12	ORF12 peptide		YP_473200.1		ORF12 peptide CDS	74	222	3	A -> C	GTT -> GTG	13033	SNP (transversion)	None	0.001	0.999	C	13022
A	Polymorphism	12272	12272	1	none	1		HynVgp012		orf12	ORF12 peptide		YP_473200.1		ORF12 peptide CDS	72	216	3	T -> A	ACA -> ACT	13279	SNP (transversion)	None	0.0005	0.997	A	13234
G	Polymorphism	12302	12302	1	none	1		HynVgp012		orf12	ORF12 peptide		YP_473200.1		ORF12 peptide CDS	62	186	3	A -> G	CCT -> CCC	13827	SNP (transition)	None	0.001	0.999	G	13810
G	Polymorphism	12311	12311	1	none	1		HynVgp012		orf12	ORF12 peptide		YP_473200.1		ORF12 peptide CDS	59	177	3	A -> G	TTT -> TTC	14000	SNP (transition)	None	0.0001	0.999	G	13983
T	Polymorphism	12344	12344	1	none	1		HynVgp012		orf12	ORF12 peptide		YP_473200.1		ORF12 peptide CDS	48	144	3	C -> T	GCG -> GCA	13651	SNP (transition)	None	0.0001	0.998	T	13627
G	Polymorphism	12350	12350	1	none	1		HynVgp012		orf12	ORF12 peptide		YP_473200.1		ORF12 peptide CDS	46	138	3	A -> G	TGT -> TGC	13648	SNP (transition)	None	0.0002	0.997	G	13611
C	Polymorphism	12371	12371	1	none	1		HynVgp012		orf12	ORF12 peptide		YP_473200.1		ORF12 peptide CDS	39	117	3	G -> C	CTC -> CTG	13104	SNP (transversion)	None	0.0001	0.998	C	13072
A	Polymorphism	12411	12411	1	none	1		HynVgp012		orf12	ORF12 peptide		YP_473200.1	S -> L	ORF12 peptide CDS	26	77	2	G -> A	TCG -> TTG	12656	SNP (transition)	Substitution	0.0003	0.998	A	12635
G	Polymorphism	12427	12427	1	none	1		HynVgp012		orf12	ORF12 peptide		YP_473200.1	E -> Q	ORF12 peptide CDS	21	61	1	C -> G	GAA -> CAA	12857	SNP (transversion)	Substitution	0.0001	0.997	G	12819
A	Polymorphism	12431	12431	1	none	1		HynVgp012		orf12	ORF12 peptide		YP_473200.1		ORF12 peptide CDS	19	57	3	G -> A	CTC -> CTT	12862	SNP (transition)	None		0.998	A	12835
G	Polymorphism	12440	12440	1	none	1		HynVgp012		orf12	ORF12 peptide		YP_473200.1		ORF12 peptide CDS	16	48	3	A -> G	TTT -> TTC	12849	SNP (transition)	None	0.0002	0.961	G	12352
A	Polymorphism	12466	12466	1	none	1		HynVgp012		orf12	ORF12 peptide		YP_473200.1		ORF12 peptide CDS	8	22	1	G -> A	CTA -> TTA	12708	SNP (transition)	None	0.0002	0.999	A	12690
A	Polymorphism	12470	12470	1	none	1		HynVgp012		orf12	ORF12 peptide		YP_473200.1		ORF12 peptide CDS	6	18	3	C -> A	GTG -> GTT	12718	SNP (transversion)	None	0.004	0.995	A	12654
G	Polymorphism	12473	12473	1	none	1		HynVgp012		orf12	ORF12 peptide		YP_473200.1		ORF12 peptide CDS	5	15	3	A -> G	GTT -> GTC	12709	SNP (transition)	None	0.0003	0.996	G	12660
T	Polymorphism	12492	12492	1	none	1													A -> T		12612	SNP (transversion)		0.001	0.999	T	12598
C	Polymorphism	12558	12558	1	none	1													T -> C		13440	SNP (transition)			0.997	C	13400
odv-e27 CDS	CDS	12565	13392	828	reverse	1	odv-e27	HynVgp013	CDS	orf13 odv-e27	ODV-E27	1	YP_473201.1
odv-e27 gene	gene	12565	13392	828	reverse	1	odv-e27	HynVgp013	gene
C	Polymorphism	12576	12576	1	none	1	odv-e27	HynVgp013		orf13 odv-e27	ODV-E27		YP_473201.1	I -> V	odv-e27 CDS	273	817	1	T -> C	ATT -> GTT	13342	SNP (transition)	Substitution	0.0001	0.997	C	13300
G	Polymorphism	12618	12618	1	none	1	odv-e27	HynVgp013		orf13 odv-e27	ODV-E27		YP_473201.1	F -> L	odv-e27 CDS	259	775	1	A -> G	TTC -> CTC	13535	SNP (transition)	Substitution	0.0001	0.998	G	13503
T	Polymorphism	12630	12630	1	none	1	odv-e27	HynVgp013		orf13 odv-e27	ODV-E27		YP_473201.1	E -> K	odv-e27 CDS	255	763	1	C -> T	GAA -> AAA	13394	SNP (transition)	Substitution	0.0001	0.999	T	13381
G	Polymorphism	12638	12638	1	none	1	odv-e27	HynVgp013		orf13 odv-e27	ODV-E27		YP_473201.1	F -> S	odv-e27 CDS	252	755	2	A -> G	TTT -> TCT	13351	SNP (transition)	Substitution	0.0001	0.998	G	13322
G	Polymorphism	12663	12663	1	none	1	odv-e27	HynVgp013		orf13 odv-e27	ODV-E27		YP_473201.1	F -> L	odv-e27 CDS	244	730	1	A -> G	TTC -> CTC	12762	SNP (transition)	Substitution	0.0004	0.998	G	12740
G	Polymorphism	12676	12676	1	none	1	odv-e27	HynVgp013		orf13 odv-e27	ODV-E27		YP_473201.1		odv-e27 CDS	239	717	3	T -> G	GGA -> GGC	12621	SNP (transversion)	None	0.001	0.998	G	12602
A	Polymorphism	12688	12688	1	none	1	odv-e27	HynVgp013		orf13 odv-e27	ODV-E27		YP_473201.1		odv-e27 CDS	235	705	3	G -> A	TTC -> TTT	13085	SNP (transition)	None	0.0002	0.999	A	13070
A	Polymorphism	12691	12691	1	none	1	odv-e27	HynVgp013		orf13 odv-e27	ODV-E27		YP_473201.1		odv-e27 CDS	234	702	3	T -> A	ATA -> ATT	13340	SNP (transversion)	None	0.001	0.999	A	13324
G	Polymorphism	12694	12694	1	none	1	odv-e27	HynVgp013		orf13 odv-e27	ODV-E27		YP_473201.1		odv-e27 CDS	233	699	3	A -> G	TTT -> TTC	13437	SNP (transition)	None	0.0001	0.999	G	13422
G	Polymorphism	12706	12706	1	none	1	odv-e27	HynVgp013		orf13 odv-e27	ODV-E27		YP_473201.1		odv-e27 CDS	229	687	3	A -> G	TAT -> TAC	14050	SNP (transition)	None	0.0003	0.998	G	14021
C	Polymorphism	12715	12715	1	none	1	odv-e27	HynVgp013		orf13 odv-e27	ODV-E27		YP_473201.1		odv-e27 CDS	226	678	3	T -> C	GAA -> GAG	14179	SNP (transition)	None	0.0003	0.998	C	14154
C	Polymorphism	12757	12757	1	none	1	odv-e27	HynVgp013		orf13 odv-e27	ODV-E27		YP_473201.1		odv-e27 CDS	212	636	3	T -> C	GAA -> GAG	15140	SNP (transition)	None	0.0001	0.999	C	15121
C	Polymorphism	12760	12760	1	none	1	odv-e27	HynVgp013		orf13 odv-e27	ODV-E27		YP_473201.1		odv-e27 CDS	211	633	3	G -> C	ACC -> ACG	15185	SNP (transversion)	None	0.0001	0.998	C	15162
A	Polymorphism	12763	12763	1	none	1	odv-e27	HynVgp013		orf13 odv-e27	ODV-E27		YP_473201.1		odv-e27 CDS	210	630	3	G -> A	ATC -> ATT	15314	SNP (transition)	None		0.998	A	15290
G	Polymorphism	12772	12772	1	none	1	odv-e27	HynVgp013		orf13 odv-e27	ODV-E27		YP_473201.1		odv-e27 CDS	207	621	3	A -> G	GAT -> GAC	15600	SNP (transition)	None	0.0001	0.999	G	15584
C	Polymorphism	12778	12778	1	none	1	odv-e27	HynVgp013		orf13 odv-e27	ODV-E27		YP_473201.1	F -> L	odv-e27 CDS	205	615	3	G -> C	TTC -> TTG	15823	SNP (transversion)	Substitution	0.0002	0.999	C	15808
C	Polymorphism	12781	12781	1	none	1	odv-e27	HynVgp013		orf13 odv-e27	ODV-E27		YP_473201.1		odv-e27 CDS	204	612	3	T -> C	GCA -> GCG	15973	SNP (transition)	None	0.0004	0.999	C	15953
G	Polymorphism	12835	12835	1	none	1	odv-e27	HynVgp013		orf13 odv-e27	ODV-E27		YP_473201.1		odv-e27 CDS	186	558	3	A -> G	TAT -> TAC	16413	SNP (transition)	None	0.001	0.997	G	16361
A	Polymorphism	12841	12841	1	none	1	odv-e27	HynVgp013		orf13 odv-e27	ODV-E27		YP_473201.1		odv-e27 CDS	184	552	3	G -> A	GAC -> GAT	16445	SNP (transition)	None	0.0001	0.998	A	16420
G	Polymorphism	12847	12847	1	none	1	odv-e27	HynVgp013		orf13 odv-e27	ODV-E27		YP_473201.1		odv-e27 CDS	182	546	3	A -> G	GAT -> GAC	16287	SNP (transition)	None	0.0001	0.999	G	16269
A	Polymorphism	12850	12850	1	none	1	odv-e27	HynVgp013		orf13 odv-e27	ODV-E27		YP_473201.1		odv-e27 CDS	181	543	3	G -> A	AGC -> AGT	16185	SNP (transition)	None	0.0001	0.998	A	16160
C	Polymorphism	12862	12862	1	none	1	odv-e27	HynVgp013		orf13 odv-e27	ODV-E27		YP_473201.1		odv-e27 CDS	177	531	3	T -> C	AAA -> AAG	16042	SNP (transition)	None	0.0003	0.998	C	16015
T	Polymorphism	12868	12868	1	none	1	odv-e27	HynVgp013		orf13 odv-e27	ODV-E27		YP_473201.1		odv-e27 CDS	175	525	3	C -> T	AAG -> AAA	16159	SNP (transition)	None	0.0001	0.997	T	16109
G	Polymorphism	12880	12880	1	none	1	odv-e27	HynVgp013		orf13 odv-e27	ODV-E27		YP_473201.1		odv-e27 CDS	171	513	3	C -> G	GTG -> GTC	15932	SNP (transversion)	None	0.0001	0.999	G	15915
G	Polymorphism	12885	12885	1	none	1	odv-e27	HynVgp013		orf13 odv-e27	ODV-E27		YP_473201.1		odv-e27 CDS	170	508	1	A -> G	TTA -> CTA	15956	SNP (transition)	None	0.0001	0.997	G	15915
G	Polymorphism	12892	12892	1	none	1	odv-e27	HynVgp013		orf13 odv-e27	ODV-E27		YP_473201.1		odv-e27 CDS	167	501	3	C -> G	GCG -> GCC	15772	SNP (transversion)	None	0.0001	0.998	G	15747
T	Polymorphism	12895	12895	1	none	1	odv-e27	HynVgp013		orf13 odv-e27	ODV-E27		YP_473201.1		odv-e27 CDS	166	498	3	A -> T	ATT -> ATA	15827	SNP (transversion)	None	0.001	0.999	T	15808
A	Polymorphism	12904	12904	1	none	1	odv-e27	HynVgp013		orf13 odv-e27	ODV-E27		YP_473201.1		odv-e27 CDS	163	489	3	G -> A	GGC -> GGT	15990	SNP (transition)	None	0.0001	0.998	A	15964
T	Polymorphism	12909	12909	1	none	1	odv-e27	HynVgp013		orf13 odv-e27	ODV-E27		YP_473201.1	Y -> N	odv-e27 CDS	162	484	1	A -> T	TAC -> AAC	16153	SNP (transversion)	Substitution	0.001	0.998	T	16115
A	Polymorphism	12922	12922	1	none	1	odv-e27	HynVgp013		orf13 odv-e27	ODV-E27		YP_473201.1	L -> F	odv-e27 CDS	157	471	3	T -> A	TTA -> TTT	16241	SNP (transversion)	Substitution	0.001	0.999	A	16219
C	Polymorphism	12940	12940	1	none	1	odv-e27	HynVgp013		orf13 odv-e27	ODV-E27		YP_473201.1		odv-e27 CDS	151	453	3	T -> C	GTA -> GTG	16737	SNP (transition)	None	0.0001	0.999	C	16722
A	Polymorphism	12946	12946	1	none	1	odv-e27	HynVgp013		orf13 odv-e27	ODV-E27		YP_473201.1		odv-e27 CDS	149	447	3	G -> A	TTC -> TTT	16692	SNP (transition)	None	0.0002	0.986	A	16452
G	Polymorphism	12949	12949	1	none	1	odv-e27	HynVgp013		orf13 odv-e27	ODV-E27		YP_473201.1	E -> D	odv-e27 CDS	148	444	3	T -> G	GAA -> GAC	16737	SNP (transversion)	Substitution	0.002	0.998	G	16697
C	Polymorphism	12967	12967	1	none	1	odv-e27	HynVgp013		orf13 odv-e27	ODV-E27		YP_473201.1		odv-e27 CDS	142	426	3	A -> C	GTT -> GTG	16658	SNP (transversion)	None	0.002	0.998	C	16625
G	Polymorphism	12973	12973	1	none	1	odv-e27	HynVgp013		orf13 odv-e27	ODV-E27		YP_473201.1		odv-e27 CDS	140	420	3	A -> G	TCT -> TCC	16690	SNP (transition)	None	0.0002	0.997	G	16641
C	Polymorphism	12979	12979	1	none	1	odv-e27	HynVgp013		orf13 odv-e27	ODV-E27		YP_473201.1		odv-e27 CDS	138	414	3	T -> C	AGA -> AGG	16522	SNP (transition)	None	0.0002	0.998	C	16494
A	Polymorphism	12996	12996	1	none	1	odv-e27	HynVgp013		orf13 odv-e27	ODV-E27		YP_473201.1		odv-e27 CDS	133	397	1	G -> A	CTG -> TTG	15980	SNP (transition)	None	0.0001	0.998	A	15945
G	Polymorphism	13003	13003	1	none	1	odv-e27	HynVgp013		orf13 odv-e27	ODV-E27		YP_473201.1		odv-e27 CDS	130	390	3	A -> G	GGT -> GGC	15697	SNP (transition)	None	0.0003	0.998	G	15671
A	Polymorphism	13018	13018	1	none	1	odv-e27	HynVgp013		orf13 odv-e27	ODV-E27		YP_473201.1		odv-e27 CDS	125	375	3	G -> A	TTC -> TTT	15594	SNP (transition)	None	0.0001	0.999	A	15577
C	Polymorphism	13066	13066	1	none	1	odv-e27	HynVgp013		orf13 odv-e27	ODV-E27		YP_473201.1		odv-e27 CDS	109	327	3	T -> C	GTA -> GTG	15059	SNP (transition)	None	0.0003	0.995	C	14987
G	Polymorphism	13087	13087	1	none	1	odv-e27	HynVgp013		orf13 odv-e27	ODV-E27		YP_473201.1		odv-e27 CDS	102	306	3	A -> G	TTT -> TTC	15045	SNP (transition)	None	0.0001	0.995	G	14976
G	Polymorphism	13108	13108	1	none	1	odv-e27	HynVgp013		orf13 odv-e27	ODV-E27		YP_473201.1		odv-e27 CDS	95	285	3	A -> G	TTT -> TTC	15287	SNP (transition)	None	0.0002	0.997	G	15246
T	Polymorphism	13120	13120	1	none	1	odv-e27	HynVgp013		orf13 odv-e27	ODV-E27		YP_473201.1		odv-e27 CDS	91	273	3	C -> T	GTG -> GTA	15147	SNP (transition)	None	0.0001	0.999	T	15133
G	Polymorphism	13147	13147	1	none	1	odv-e27	HynVgp013		orf13 odv-e27	ODV-E27		YP_473201.1		odv-e27 CDS	82	246	3	A -> G	GCT -> GCC	14860	SNP (transition)	None	0.0002	0.999	G	14840
T	Polymorphism	13186	13186	1	none	1	odv-e27	HynVgp013		orf13 odv-e27	ODV-E27		YP_473201.1		odv-e27 CDS	69	207	3	C -> T	GAG -> GAA	14608	SNP (transition)	None	0.0003	0.998	T	14579
G	Polymorphism	13191	13191	1	none	1	odv-e27	HynVgp013		orf13 odv-e27	ODV-E27		YP_473201.1		odv-e27 CDS	68	202	1	A -> G	TTA -> CTA	14518	SNP (transition)	None	0.0001	0.998	G	14490
C	Polymorphism	13213	13213	1	none	1	odv-e27	HynVgp013		orf13 odv-e27	ODV-E27		YP_473201.1		odv-e27 CDS	60	180	3	G -> C	ACC -> ACG	14441	SNP (transversion)	None	0.0003	0.998	C	14415
C	Polymorphism	13240	13240	1	none	1	odv-e27	HynVgp013		orf13 odv-e27	ODV-E27		YP_473201.1		odv-e27 CDS	51	153	3	T -> C	TTA -> TTG	13953	SNP (transition)	None		0.999	C	13935
C	Polymorphism	13276	13276	1	none	1	odv-e27	HynVgp013		orf13 odv-e27	ODV-E27		YP_473201.1		odv-e27 CDS	39	117	3	A -> C	CTT -> CTG	14519	SNP (transversion)	None	0.003	0.997	C	14469
C	Polymorphism	13282	13282	1	none	1	odv-e27	HynVgp013		orf13 odv-e27	ODV-E27		YP_473201.1		odv-e27 CDS	37	111	3	T -> C	TCA -> TCG	14446	SNP (transition)	None	0.0001	0.998	C	14415
C	Polymorphism	13309	13309	1	none	1	odv-e27	HynVgp013		orf13 odv-e27	ODV-E27		YP_473201.1		odv-e27 CDS	28	84	3	T -> C	CTA -> CTG	14969	SNP (transition)	None	0.0001	0.999	C	14947
C	Polymorphism	13318	13318	1	none	1	odv-e27	HynVgp013		orf13 odv-e27	ODV-E27		YP_473201.1		odv-e27 CDS	25	75	3	A -> C	ACT -> ACG	15128	SNP (transversion)	None	0.001	0.998	C	15095
C	Polymorphism	13321	13321	1	none	1	odv-e27	HynVgp013		orf13 odv-e27	ODV-E27		YP_473201.1		odv-e27 CDS	24	72	3	T -> C	AAA -> AAG	15157	SNP (transition)	None	0.0001	0.997	C	15107
G	Polymorphism	13327	13327	1	none	1	odv-e27	HynVgp013		orf13 odv-e27	ODV-E27		YP_473201.1		odv-e27 CDS	22	66	3	A -> G	ATT -> ATC	15331	SNP (transition)	None	0.0002	0.999	G	15313
C	Polymorphism	13340	13340	1	none	1	odv-e27	HynVgp013		orf13 odv-e27	ODV-E27		YP_473201.1	N -> S	odv-e27 CDS	18	53	2	T -> C	AAC -> AGC	15067	SNP (transition)	Substitution	0.0003	0.998	C	15030
T	Polymorphism	13383	13383	1	none	1	odv-e27	HynVgp013		orf13 odv-e27	ODV-E27		YP_473201.1	V -> M	odv-e27 CDS	4	10	1	C -> T	GTG -> ATG	14712	SNP (transition)	Substitution	0.0001	0.998	T	14676
odv-e18 CDS	CDS	13416	13688	273	reverse	1	odv-e18	HynVgp014	CDS	orf14 odv-e18	ODV-E18	1	YP_473202.1
odv-e18 gene	gene	13416	13688	273	reverse	1	odv-e18	HynVgp014	gene
T	Polymorphism	13458	13458	1	none	1	odv-e18	HynVgp014		orf14 odv-e18	ODV-E18		YP_473202.1		odv-e18 CDS	77	231	3	C -> T	ACG -> ACA	17239	SNP (transition)	None		0.996	T	17174
A	Polymorphism	13473	13473	1	none	1	odv-e18	HynVgp014		orf14 odv-e18	ODV-E18		YP_473202.1		odv-e18 CDS	72	216	3	G -> A	TTC -> TTT	17321	SNP (transition)	None	0.0002	0.999	A	17296
G	Polymorphism	13488	13488	1	none	1	odv-e18	HynVgp014		orf14 odv-e18	ODV-E18		YP_473202.1		odv-e18 CDS	67	201	3	T -> G	GCA -> GCC	17447	SNP (transversion)	None	0.001	0.999	G	17425
A	Polymorphism	13515	13515	1	none	1	odv-e18	HynVgp014		orf14 odv-e18	ODV-E18		YP_473202.1		odv-e18 CDS	58	174	3	G -> A	CCC -> CCT	17338	SNP (transition)	None	0.0002	0.998	A	17310
G	Polymorphism	13542	13542	1	none	1	odv-e18	HynVgp014		orf14 odv-e18	ODV-E18		YP_473202.1		odv-e18 CDS	49	147	3	A -> G	TCT -> TCC	17233	SNP (transition)	None	0.0001	0.998	G	17194
A	Polymorphism	13554	13554	1	none	1	odv-e18	HynVgp014		orf14 odv-e18	ODV-E18		YP_473202.1		odv-e18 CDS	45	135	3	G -> A	ATC -> ATT	17127	SNP (transition)	None	0.0001	0.998	A	17090
A	Polymorphism	13560	13560	1	none	1	odv-e18	HynVgp014		orf14 odv-e18	ODV-E18		YP_473202.1		odv-e18 CDS	43	129	3	G -> A	GTC -> GTT	16750	SNP (transition)	None	0.0002	0.999	A	16726
T	Polymorphism	13575	13575	1	none	1	odv-e18	HynVgp014		orf14 odv-e18	ODV-E18		YP_473202.1		odv-e18 CDS	38	114	3	C -> T	GTG -> GTA	16558	SNP (transition)	None	0.0002	0.998	T	16530
T	Polymorphism	13580	13580	1	none	1	odv-e18	HynVgp014		orf14 odv-e18	ODV-E18		YP_473202.1	V -> I	odv-e18 CDS	37	109	1	C -> T	GTA -> ATA	16459	SNP (transition)	Substitution	0.0002	0.999	T	16439
T	Polymorphism	13590	13590	1	none	1	odv-e18	HynVgp014		orf14 odv-e18	ODV-E18		YP_473202.1		odv-e18 CDS	33	99	3	A -> T	ATT -> ATA	16493	SNP (transversion)	None	0.001	0.998	T	16455
A	Polymorphism	13593	13593	1	none	1	odv-e18	HynVgp014		orf14 odv-e18	ODV-E18		YP_473202.1		odv-e18 CDS	32	96	3	G -> A	ATC -> ATT	16485	SNP (transition)	None		0.998	A	16451
T	Polymorphism	13596	13596	1	none	1	odv-e18	HynVgp014		orf14 odv-e18	ODV-E18		YP_473202.1		odv-e18 CDS	31	93	3	C -> T	TTG -> TTA	16562	SNP (transition)	None	0.0001	0.999	T	16544
C	Polymorphism	13602	13602	1	none	1	odv-e18	HynVgp014		orf14 odv-e18	ODV-E18		YP_473202.1		odv-e18 CDS	29	87	3	T -> C	ACA -> ACG	16524	SNP (transition)	None	0.0002	0.999	C	16500
C	Polymorphism	13611	13611	1	none	1	odv-e18	HynVgp014		orf14 odv-e18	ODV-E18		YP_473202.1		odv-e18 CDS	26	78	3	A -> C	ACT -> ACG	16613	SNP (transversion)	None	0.001	0.999	C	16591
T	Polymorphism	13618	13618	1	none	1	odv-e18	HynVgp014		orf14 odv-e18	ODV-E18		YP_473202.1	R -> K	odv-e18 CDS	24	71	2	C -> T	AGG -> AAG	16725	SNP (transition)	Substitution	0.0001	0.998	T	16687
T	Polymorphism	13621	13621	1	none	1	odv-e18	HynVgp014		orf14 odv-e18	ODV-E18		YP_473202.1	S -> N	odv-e18 CDS	23	68	2	C -> T	AGC -> AAC	16713	SNP (transition)	Substitution	0.0001	0.998	T	16683
A	Polymorphism	13627	13627	1	none	1	odv-e18	HynVgp014		orf14 odv-e18	ODV-E18		YP_473202.1	Y -> F	odv-e18 CDS	21	62	2	T -> A	TAT -> TTT	16774	SNP (transversion)	Substitution	0.001	0.996	A	16711
G	Polymorphism	13629	13629	1	none	1	odv-e18	HynVgp014		orf14 odv-e18	ODV-E18		YP_473202.1		odv-e18 CDS	20	60	3	A -> G	AAT -> AAC	16831	SNP (transition)	None	0.0001	0.998	G	16802
A	Polymorphism	13634	13634	1	none	1	odv-e18	HynVgp014		orf14 odv-e18	ODV-E18		YP_473202.1	N -> Y	odv-e18 CDS	19	55	1	T -> A	AAC -> TAC	16960	SNP (transversion)	Substitution	0.001	0.999	A	16944
C	Polymorphism	13659	13659	1	none	1	odv-e18	HynVgp014		orf14 odv-e18	ODV-E18		YP_473202.1		odv-e18 CDS	10	30	3	A -> C	ACT -> ACG	17437	SNP (transversion)	None	0.001	0.999	C	17413
G	Polymorphism	13680	13680	1	none	1	odv-e18	HynVgp014		orf14 odv-e18	ODV-E18		YP_473202.1		odv-e18 CDS	3	9	3	A -> G	TAT -> TAC	17848	SNP (transition)	None	0.0002	0.998	G	17815
G	Polymorphism	13689	13689	1	none	1													A -> G		18163	SNP (transition)		0.0002	0.998	G	18133
p49 CDS	CDS	13691	15160	1470	reverse	1	p49	HynVgp015	CDS	orf15 p49	P49	1	YP_473203.1
p49 gene	gene	13691	15160	1470	reverse	1	p49	HynVgp015	gene
G	Polymorphism	13757	13757	1	none	1	p49	HynVgp015		orf15 p49	P49		YP_473203.1		p49 CDS	468	1404	3	A -> G	CTT -> CTC	18354	SNP (transition)	None		0.999	G	18339
C	Polymorphism	13778	13778	1	none	1	p49	HynVgp015		orf15 p49	P49		YP_473203.1		p49 CDS	461	1383	3	T -> C	CAA -> CAG	17940	SNP (transition)	None	0.0001	0.999	C	17926
C	Polymorphism	13781	13781	1	none	1	p49	HynVgp015		orf15 p49	P49		YP_473203.1		p49 CDS	460	1380	3	T -> C	GTA -> GTG	17860	SNP (transition)	None	0.0003	0.999	C	17846
T	Polymorphism	13808	13808	1	none	1	p49	HynVgp015		orf15 p49	P49		YP_473203.1		p49 CDS	451	1353	3	C -> T	AAG -> AAA	17873	SNP (transition)	None	0.0002	0.998	T	17837
T	Polymorphism	13862	13862	1	none	1	p49	HynVgp015		orf15 p49	P49		YP_473203.1		p49 CDS	433	1299	3	C -> T	ACG -> ACA	17934	SNP (transition)	None	0.0001	0.998	T	17897
G	Polymorphism	13868	13868	1	none	1	p49	HynVgp015		orf15 p49	P49		YP_473203.1		p49 CDS	431	1293	3	T -> G	TCA -> TCC	17766	SNP (transversion)	None	0.001	0.999	G	17740
T	Polymorphism	13895	13895	1	none	1	p49	HynVgp015		orf15 p49	P49		YP_473203.1	N -> K	p49 CDS	422	1266	3	A -> T	AAT -> AAA	18348	SNP (transversion)	Substitution	0.001	0.998	T	18317
C	Polymorphism	13919	13919	1	none	1	p49	HynVgp015		orf15 p49	P49		YP_473203.1		p49 CDS	414	1242	3	T -> C	GTA -> GTG	19494	SNP (transition)	None	0.0004	0.999	C	19469
G	Polymorphism	13925	13925	1	none	1	p49	HynVgp015		orf15 p49	P49		YP_473203.1		p49 CDS	412	1236	3	T -> G	GGA -> GGC	19548	SNP (transversion)	None	0.001	0.999	G	19527
C	Polymorphism	13928	13928	1	none	1	p49	HynVgp015		orf15 p49	P49		YP_473203.1		p49 CDS	411	1233	3	A -> C	ACT -> ACG	19680	SNP (transversion)	None	0.001	0.999	C	19657
C	Polymorphism	13931	13931	1	none	1	p49	HynVgp015		orf15 p49	P49		YP_473203.1		p49 CDS	410	1230	3	G -> C	CTC -> CTG	20012	SNP (transversion)	None	0.0002	0.999	C	19996
G	Polymorphism	13973	13973	1	none	1	p49	HynVgp015		orf15 p49	P49		YP_473203.1		p49 CDS	396	1188	3	A -> G	CCT -> CCC	20679	SNP (transition)	None	5e-05	0.999	G	20662
C	Polymorphism	14043	14043	1	none	1	p49	HynVgp015		orf15 p49	P49		YP_473203.1	K -> R	p49 CDS	373	1118	2	T -> C	AAA -> AGA	19168	SNP (transition)	Substitution	0.0002	0.999	C	19147
G	Polymorphism	14065	14065	1	none	1	p49	HynVgp015		orf15 p49	P49		YP_473203.1		p49 CDS	366	1096	1	A -> G	TTG -> CTG	17325	SNP (transition)	None	0.0002	0.999	G	17313
C	Polymorphism	14072	14072	1	none	1	p49	HynVgp015		orf15 p49	P49		YP_473203.1		p49 CDS	363	1089	3	T -> C	ACA -> ACG	17021	SNP (transition)	None	0.0003	0.998	C	16986
G	Polymorphism	14096	14096	1	none	1	p49	HynVgp015		orf15 p49	P49		YP_473203.1		p49 CDS	355	1065	3	A -> G	ATT -> ATC	16500	SNP (transition)	None	0.0002	0.999	G	16483
G	Polymorphism	14099	14099	1	none	1	p49	HynVgp015		orf15 p49	P49		YP_473203.1		p49 CDS	354	1062	3	A -> G	TTT -> TTC	16433	SNP (transition)	None		0.999	G	16411
T	Polymorphism	14108	14108	1	none	1	p49	HynVgp015		orf15 p49	P49		YP_473203.1		p49 CDS	351	1053	3	C -> T	GCG -> GCA	16486	SNP (transition)	None	0.0001	0.999	T	16462
A	Polymorphism	14132	14132	1	none	1	p49	HynVgp015		orf15 p49	P49		YP_473203.1		p49 CDS	343	1029	3	G -> A	CCC -> CCT	16508	SNP (transition)	None	0.0001	0.999	A	16490
T	Polymorphism	14150	14150	1	none	1	p49	HynVgp015		orf15 p49	P49		YP_473203.1		p49 CDS	337	1011	3	C -> T	GAG -> GAA	16348	SNP (transition)	None	0.0001	0.994	T	16253
G	Polymorphism	14159	14159	1	none	1	p49	HynVgp015		orf15 p49	P49		YP_473203.1		p49 CDS	334	1002	3	A -> G	ATT -> ATC	16001	SNP (transition)	None		0.999	G	15986
G	Polymorphism	14177	14177	1	none	1	p49	HynVgp015		orf15 p49	P49		YP_473203.1		p49 CDS	328	984	3	A -> G	AGT -> AGC	15925	SNP (transition)	None	0.0001	0.999	G	15908
G	Polymorphism	14180	14180	1	none	1	p49	HynVgp015		orf15 p49	P49		YP_473203.1		p49 CDS	327	981	3	A -> G	GAT -> GAC	15854	SNP (transition)	None	0.0002	0.999	G	15844
G	Polymorphism	14215	14215	1	none	1	p49	HynVgp015		orf15 p49	P49		YP_473203.1		p49 CDS	316	946	1	A -> G	TTG -> CTG	15845	SNP (transition)	None	0.0003	0.998	G	15810
G	Polymorphism	14225	14225	1	none	1	p49	HynVgp015		orf15 p49	P49		YP_473203.1		p49 CDS	312	936	3	T -> G	GCA -> GCC	15928	SNP (transversion)	None	0.001	0.999	G	15907
T	Polymorphism	14240	14240	1	none	1	p49	HynVgp015		orf15 p49	P49		YP_473203.1		p49 CDS	307	921	3	C -> T	GAG -> GAA	15787	SNP (transition)	None	0.0004	0.998	T	15762
T	Polymorphism	14243	14243	1	none	1	p49	HynVgp015		orf15 p49	P49		YP_473203.1		p49 CDS	306	918	3	A -> T	ATT -> ATA	15766	SNP (transversion)	None	0.001	0.998	T	15738
G	Polymorphism	14261	14261	1	none	1	p49	HynVgp015		orf15 p49	P49		YP_473203.1		p49 CDS	300	900	3	A -> G	TTT -> TTC	15221	SNP (transition)	None		0.998	G	15198
A	Polymorphism	14270	14270	1	none	1	p49	HynVgp015		orf15 p49	P49		YP_473203.1		p49 CDS	297	891	3	G -> A	ATC -> ATT	15098	SNP (transition)	None	0.0002	0.998	A	15069
G	Polymorphism	14282	14282	1	none	1	p49	HynVgp015		orf15 p49	P49		YP_473203.1		p49 CDS	293	879	3	T -> G	ACA -> ACC	14793	SNP (transversion)	None	0.002	0.998	G	14763
G	Polymorphism	14300	14300	1	none	1	p49	HynVgp015		orf15 p49	P49		YP_473203.1		p49 CDS	287	861	3	A -> G	GTT -> GTC	14673	SNP (transition)	None	0.0001	0.998	G	14650
C	Polymorphism	14303	14303	1	none	1	p49	HynVgp015		orf15 p49	P49		YP_473203.1		p49 CDS	286	858	3	T -> C	GAA -> GAG	14691	SNP (transition)	None	0.0002	0.998	C	14668
G	Polymorphism	14321	14321	1	none	1	p49	HynVgp015		orf15 p49	P49		YP_473203.1		p49 CDS	280	840	3	A -> G	TTT -> TTC	14480	SNP (transition)	None	0.0003	0.998	G	14457
G	Polymorphism	14351	14351	1	none	1	p49	HynVgp015		orf15 p49	P49		YP_473203.1		p49 CDS	270	810	3	A -> G	ATT -> ATC	15047	SNP (transition)	None	0.0001	0.999	G	15027
G	Polymorphism	14363	14363	1	none	1	p49	HynVgp015		orf15 p49	P49		YP_473203.1		p49 CDS	266	798	3	A -> G	TTT -> TTC	15223	SNP (transition)	None	0.0003	0.998	G	15193
T	Polymorphism	14369	14369	1	none	1	p49	HynVgp015		orf15 p49	P49		YP_473203.1		p49 CDS	264	792	3	C -> T	TCG -> TCA	15236	SNP (transition)	None	0.0001	0.999	T	15222
A	Polymorphism	14381	14381	1	none	1	p49	HynVgp015		orf15 p49	P49		YP_473203.1		p49 CDS	260	780	3	G -> A	CTC -> CTT	15379	SNP (transition)	None	0.0001	0.999	A	15365
C	Polymorphism	14387	14387	1	none	1	p49	HynVgp015		orf15 p49	P49		YP_473203.1		p49 CDS	258	774	3	T -> C	AAA -> AAG	15504	SNP (transition)	None	0.0001	0.998	C	15472
G	Polymorphism	14393	14393	1	none	1	p49	HynVgp015		orf15 p49	P49		YP_473203.1		p49 CDS	256	768	3	A -> G	ATT -> ATC	15553	SNP (transition)	None	0.0002	0.998	G	15522
C	Polymorphism	14407	14407	1	none	1	p49	HynVgp015		orf15 p49	P49		YP_473203.1	L -> V	p49 CDS	252	754	1	A -> C	TTG -> GTG	15899	SNP (transversion)	Substitution	0.002	0.998	C	15861
G	Polymorphism	14426	14426	1	none	1	p49	HynVgp015		orf15 p49	P49		YP_473203.1		p49 CDS	245	735	3	T -> G	ACA -> ACC	15897	SNP (transversion)	None	0.002	0.998	G	15869
C	Polymorphism	14432	14432	1	none	1	p49	HynVgp015		orf15 p49	P49		YP_473203.1		p49 CDS	243	729	3	T -> C	AAA -> AAG	16090	SNP (transition)	None	0.0001	0.997	C	16047
C	Polymorphism	14435	14435	1	none	1	p49	HynVgp015		orf15 p49	P49		YP_473203.1	I -> M	p49 CDS	242	726	3	G -> C	ATC -> ATG	16192	SNP (transversion)	Substitution	0.0002	0.998	C	16152
C	Polymorphism	14444	14444	1	none	1	p49	HynVgp015		orf15 p49	P49		YP_473203.1		p49 CDS	239	717	3	T -> C	GTA -> GTG	16070	SNP (transition)	None	0.0001	0.998	C	16045
G	Polymorphism	14453	14453	1	none	1	p49	HynVgp015		orf15 p49	P49		YP_473203.1		p49 CDS	236	708	3	A -> G	TAT -> TAC	16217	SNP (transition)	None	0.0001	0.998	G	16188
T	Polymorphism	14456	14456	1	none	1	p49	HynVgp015		orf15 p49	P49		YP_473203.1		p49 CDS	235	705	3	C -> T	CAG -> CAA	16265	SNP (transition)	None	0.0001	0.998	T	16233
A	Polymorphism	14465	14465	1	none	1	p49	HynVgp015		orf15 p49	P49		YP_473203.1		p49 CDS	232	696	3	G -> A	TAC -> TAT	16539	SNP (transition)	None		0.999	A	16526
A	Polymorphism	14470	14470	1	none	1	p49	HynVgp015		orf15 p49	P49		YP_473203.1	M -> L	p49 CDS	231	691	1	T -> A	ATG -> TTG	16635	SNP (transversion)	Substitution	0.001	0.997	A	16589
G	Polymorphism	14501	14501	1	none	1	p49	HynVgp015		orf15 p49	P49		YP_473203.1		p49 CDS	220	660	3	A -> G	TTT -> TTC	17346	SNP (transition)	None	0.0001	0.997	G	17298
C	Polymorphism	14516	14516	1	none	1	p49	HynVgp015		orf15 p49	P49		YP_473203.1		p49 CDS	215	645	3	T -> C	GTA -> GTG	17668	SNP (transition)	None	0.0001	0.998	C	17641
G	Polymorphism	14523	14523	1	none	1	p49	HynVgp015		orf15 p49	P49		YP_473203.1	L -> S	p49 CDS	213	638	2	A -> G	TTG -> TCG	17689	SNP (transition)	Substitution	0.0001	0.999	G	17678
A	Polymorphism	14534	14534	1	none	1	p49	HynVgp015		orf15 p49	P49		YP_473203.1		p49 CDS	209	627	3	G -> A	CCC -> CCT	17611	SNP (transition)	None	0.0002	0.998	A	17581
G	Polymorphism	14548	14548	1	none	1	p49	HynVgp015		orf15 p49	P49		YP_473203.1		p49 CDS	205	613	1	A -> G	TTA -> CTA	17436	SNP (transition)	None		0.998	G	17408
C	Polymorphism	14551	14551	1	none	1	p49	HynVgp015		orf15 p49	P49		YP_473203.1	I -> V	p49 CDS	204	610	1	T -> C	ATT -> GTT	17449	SNP (transition)	Substitution	0.0002	0.999	C	17423
A	Polymorphism	14564	14564	1	none	1	p49	HynVgp015		orf15 p49	P49		YP_473203.1		p49 CDS	199	597	3	G -> A	TTC -> TTT	17614	SNP (transition)	None	0.0001	0.999	A	17591
G	Polymorphism	14600	14600	1	none	1	p49	HynVgp015		orf15 p49	P49		YP_473203.1		p49 CDS	187	561	3	C -> G	CGG -> CGC	19668	SNP (transversion)	None	0.0002	0.997	G	19608
A	Polymorphism	14609	14609	1	none	1	p49	HynVgp015		orf15 p49	P49		YP_473203.1		p49 CDS	184	552	3	G -> A	CAC -> CAT	20192	SNP (transition)	None	0.0002	0.998	A	20160
T	Polymorphism	14612	14612	1	none	1	p49	HynVgp015		orf15 p49	P49		YP_473203.1		p49 CDS	183	549	3	A -> T	CGT -> CGA	20211	SNP (transversion)	None	0.001	0.998	T	20169
G	Polymorphism	14621	14621	1	none	1	p49	HynVgp015		orf15 p49	P49		YP_473203.1	E -> D	p49 CDS	180	540	3	T -> G	GAA -> GAC	20303	SNP (transversion)	Substitution	0.0004	0.999	G	20286
C	Polymorphism	14630	14630	1	none	1	p49	HynVgp015		orf15 p49	P49		YP_473203.1		p49 CDS	177	531	3	T -> C	CCA -> CCG	20263	SNP (transition)	None		0.999	C	20249
G	Polymorphism	14639	14639	1	none	1	p49	HynVgp015		orf15 p49	P49		YP_473203.1		p49 CDS	174	522	3	A -> G	TGT -> TGC	20313	SNP (transition)	None	0.001	0.999	G	20284
G	Polymorphism	14663	14663	1	none	1	p49	HynVgp015		orf15 p49	P49		YP_473203.1		p49 CDS	166	498	3	A -> G	GTT -> GTC	19592	SNP (transition)	None	0.0002	0.999	G	19575
G	Polymorphism	14669	14669	1	none	1	p49	HynVgp015		orf15 p49	P49		YP_473203.1		p49 CDS	164	492	3	A -> G	GCT -> GCC	19675	SNP (transition)	None	0.0001	0.999	G	19658
G	Polymorphism	14684	14684	1	none	1	p49	HynVgp015		orf15 p49	P49		YP_473203.1		p49 CDS	159	477	3	A -> G	TTT -> TTC	19919	SNP (transition)	None	0.0001	0.999	G	19893
C	Polymorphism	14687	14687	1	none	1	p49	HynVgp015		orf15 p49	P49		YP_473203.1		p49 CDS	158	474	3	T -> C	GGA -> GGG	19987	SNP (transition)	None	0.0003	0.999	C	19973
A	Polymorphism	14708	14708	1	none	1	p49	HynVgp015		orf15 p49	P49		YP_473203.1		p49 CDS	151	453	3	G -> A	TGC -> TGT	19994	SNP (transition)	None	0.0001	0.995	A	19900
T	Polymorphism	14742	14742	1	none	1	p49	HynVgp015		orf15 p49	P49		YP_473203.1	S -> N	p49 CDS	140	419	2	C -> T	AGT -> AAT	18180	SNP (transition)	Substitution	0.0001	0.998	T	18148
A	Polymorphism	14762	14762	1	none	1	p49	HynVgp015		orf15 p49	P49		YP_473203.1		p49 CDS	133	399	3	G -> A	CAC -> CAT	17186	SNP (transition)	None	0.0004	0.996	A	17113
C	Polymorphism	14801	14801	1	none	1	p49	HynVgp015		orf15 p49	P49		YP_473203.1		p49 CDS	120	360	3	G -> C	ACC -> ACG	16268	SNP (transversion)	None	0.0003	0.998	C	16240
C	Polymorphism	14816	14816	1	none	1	p49	HynVgp015		orf15 p49	P49		YP_473203.1		p49 CDS	115	345	3	T -> C	GCA -> GCG	16304	SNP (transition)	None		0.998	C	16278
A	Polymorphism	14822	14822	1	none	1	p49	HynVgp015		orf15 p49	P49		YP_473203.1		p49 CDS	113	339	3	C -> A	GTG -> GTT	16501	SNP (transversion)	None	0.004	0.995	A	16421
G	Polymorphism	14828	14828	1	none	1	p49	HynVgp015		orf15 p49	P49		YP_473203.1		p49 CDS	111	333	3	A -> G	ACT -> ACC	16538	SNP (transition)	None	0.0002	0.999	G	16514
A	Polymorphism	14831	14831	1	none	1	p49	HynVgp015		orf15 p49	P49		YP_473203.1		p49 CDS	110	330	3	G -> A	GGC -> GGT	16458	SNP (transition)	None	0.0001	0.998	A	16423
G	Polymorphism	14834	14834	1	none	1	p49	HynVgp015		orf15 p49	P49		YP_473203.1		p49 CDS	109	327	3	A -> G	CCT -> CCC	16322	SNP (transition)	None	0.0001	0.999	G	16306
G	Polymorphism	14843	14843	1	none	1	p49	HynVgp015		orf15 p49	P49		YP_473203.1		p49 CDS	106	318	3	A -> G	TAT -> TAC	16225	SNP (transition)	None	0.0002	0.999	G	16206
C	Polymorphism	14846	14846	1	none	1	p49	HynVgp015		orf15 p49	P49		YP_473203.1	I -> M	p49 CDS	105	315	3	A -> C	ATT -> ATG	16285	SNP (transversion)	Substitution	0.001	0.999	C	16263
C	Polymorphism	14864	14864	1	none	1	p49	HynVgp015		orf15 p49	P49		YP_473203.1		p49 CDS	99	297	3	T -> C	CTA -> CTG	15954	SNP (transition)	None	0.0002	0.999	C	15938
C	Polymorphism	14873	14873	1	none	1	p49	HynVgp015		orf15 p49	P49		YP_473203.1		p49 CDS	96	288	3	T -> C	GTA -> GTG	15660	SNP (transition)	None	0.0002	0.998	C	15633
T	Polymorphism	14903	14903	1	none	1	p49	HynVgp015		orf15 p49	P49		YP_473203.1		p49 CDS	86	258	3	C -> T	CAG -> CAA	15005	SNP (transition)	None	0.0001	0.995	T	14933
C	Polymorphism	14906	14906	1	none	1	p49	HynVgp015		orf15 p49	P49		YP_473203.1		p49 CDS	85	255	3	T -> C	CCA -> CCG	14839	SNP (transition)	None	0.001	0.998	C	14810
C	Polymorphism	14909	14909	1	none	1	p49	HynVgp015		orf15 p49	P49		YP_473203.1		p49 CDS	84	252	3	T -> C	AAA -> AAG	14831	SNP (transition)	None	0.0001	0.997	C	14793
G	Polymorphism	14912	14912	1	none	1	p49	HynVgp015		orf15 p49	P49		YP_473203.1		p49 CDS	83	249	3	A -> G	ATT -> ATC	14704	SNP (transition)	None		0.999	G	14682
A	Polymorphism	14930	14930	1	none	1	p49	HynVgp015		orf15 p49	P49		YP_473203.1		p49 CDS	77	231	3	G -> A	CCC -> CCT	14846	SNP (transition)	None	0.0002	0.999	A	14827
T	Polymorphism	14936	14936	1	none	1	p49	HynVgp015		orf15 p49	P49		YP_473203.1		p49 CDS	75	225	3	A -> T	CTT -> CTA	15024	SNP (transversion)	None	0.001	0.996	T	14970
G	Polymorphism	14939	14939	1	none	1	p49	HynVgp015		orf15 p49	P49		YP_473203.1		p49 CDS	74	222	3	A -> G	CCT -> CCC	14996	SNP (transition)	None	0.0003	0.998	G	14971
C	Polymorphism	14951	14951	1	none	1	p49	HynVgp015		orf15 p49	P49		YP_473203.1	I -> M	p49 CDS	70	210	3	A -> C	ATT -> ATG	15059	SNP (transversion)	Substitution	0.002	0.997	C	15020
G	Polymorphism	14975	14975	1	none	1	p49	HynVgp015		orf15 p49	P49		YP_473203.1		p49 CDS	62	186	3	A -> G	CTT -> CTC	14589	SNP (transition)	None	0.0001	0.999	G	14572
A	Polymorphism	14978	14978	1	none	1	p49	HynVgp015		orf15 p49	P49		YP_473203.1		p49 CDS	61	183	3	G -> A	TAC -> TAT	14646	SNP (transition)	None		0.999	A	14629
G	Polymorphism	14981	14981	1	none	1	p49	HynVgp015		orf15 p49	P49		YP_473203.1		p49 CDS	60	180	3	T -> G	GGA -> GGC	14670	SNP (transversion)	None	0.002	0.998	G	14636
A	Polymorphism	15011	15011	1	none	1	p49	HynVgp015		orf15 p49	P49		YP_473203.1		p49 CDS	50	150	3	G -> A	CTC -> CTT	14699	SNP (transition)	None	0.0002	0.999	A	14682
C	Polymorphism	15032	15032	1	none	1	p49	HynVgp015		orf15 p49	P49		YP_473203.1		p49 CDS	43	129	3	T -> C	TTA -> TTG	15118	SNP (transition)	None	0.0001	0.998	C	15088
G	Polymorphism	15038	15038	1	none	1	p49	HynVgp015		orf15 p49	P49		YP_473203.1		p49 CDS	41	123	3	A -> G	AAT -> AAC	15292	SNP (transition)	None	0.0003	0.998	G	15263
C	Polymorphism	15065	15065	1	none	1	p49	HynVgp015		orf15 p49	P49		YP_473203.1		p49 CDS	32	96	3	T -> C	CCA -> CCG	15467	SNP (transition)	None	0.001	0.999	C	15445
G	Polymorphism	15080	15080	1	none	1	p49	HynVgp015		orf15 p49	P49		YP_473203.1		p49 CDS	27	81	3	A -> G	AAT -> AAC	15105	SNP (transition)	None	0.0001	0.998	G	15077
A	Polymorphism	15098	15098	1	none	1	p49	HynVgp015		orf15 p49	P49		YP_473203.1		p49 CDS	21	63	3	G -> A	AGC -> AGT	15271	SNP (transition)	None		0.997	A	15229
G	Polymorphism	15106	15106	1	none	1	p49	HynVgp015		orf15 p49	P49		YP_473203.1		p49 CDS	19	55	1	A -> G	TTG -> CTG	15372	SNP (transition)	None	0.0001	0.998	G	15345
G	Polymorphism	15131	15131	1	none	1	p49	HynVgp015		orf15 p49	P49		YP_473203.1		p49 CDS	10	30	3	A -> G	CCT -> CCC	15633	SNP (transition)	None	0.0001	0.998	G	15609
A	Polymorphism	15139	15139	1	none	1	p49	HynVgp015		orf15 p49	P49		YP_473203.1	A -> S	p49 CDS	8	22	1	C -> A	GCG -> TCG	16090	SNP (transversion)	Substitution	0.001	0.998	A	16060
G	Polymorphism	15166	15166	1	none	1													A -> G		16622	SNP (transition)		0.0003	0.999	G	16598
ie0 CDS	CDS	15173	15892	720	reverse	1	ie0	HynVgp016	CDS	orf16 ie0	IE0	1	YP_473204.1
ie0 gene	gene	15173	15892	720	reverse	1	ie0	HynVgp016	gene
G	Polymorphism	15203	15203	1	none	1	ie0	HynVgp016		orf16 ie0	IE0		YP_473204.1		ie0 CDS	230	690	3	A -> G	TGT -> TGC	16729	SNP (transition)	None	0.001	0.998	G	16702
T	Polymorphism	15206	15206	1	none	1	ie0	HynVgp016		orf16 ie0	IE0		YP_473204.1		ie0 CDS	229	687	3	C -> T	AAG -> AAA	16816	SNP (transition)	None	0.0002	0.996	T	16744
C	Polymorphism	15215	15215	1	none	1	ie0	HynVgp016		orf16 ie0	IE0		YP_473204.1		ie0 CDS	226	678	3	T -> C	ACA -> ACG	16600	SNP (transition)	None	0.001	0.998	C	16567
C	Polymorphism	15219	15219	1	none	1	ie0	HynVgp016		orf16 ie0	IE0		YP_473204.1	N -> S	ie0 CDS	225	674	2	T -> C	AAC -> AGC	16692	SNP (transition)	Substitution	0.0004	0.998	C	16664
G	Polymorphism	15235	15235	1	none	1	ie0	HynVgp016		orf16 ie0	IE0		YP_473204.1		ie0 CDS	220	658	1	A -> G	TTG -> CTG	16164	SNP (transition)	None	0.0005	0.998	G	16138
T	Polymorphism	15266	15266	1	none	1	ie0	HynVgp016		orf16 ie0	IE0		YP_473204.1		ie0 CDS	209	627	3	C -> T	CAG -> CAA	15690	SNP (transition)	None	0.0002	0.997	T	15644
A	Polymorphism	15272	15272	1	none	1	ie0	HynVgp016		orf16 ie0	IE0		YP_473204.1		ie0 CDS	207	621	3	G -> A	TGC -> TGT	15580	SNP (transition)	None	0.0001	0.994	A	15490
G	Polymorphism	15280	15280	1	none	1	ie0	HynVgp016		orf16 ie0	IE0		YP_473204.1	K -> Q	ie0 CDS	205	613	1	T -> G	AAA -> CAA	15207	SNP (transversion)	Substitution	0.003	0.997	G	15160
T	Polymorphism	15287	15287	1	none	1	ie0	HynVgp016		orf16 ie0	IE0		YP_473204.1		ie0 CDS	202	606	3	C -> T	TTG -> TTA	15229	SNP (transition)	None	0.001	0.998	T	15195
A	Polymorphism	15293	15293	1	none	1	ie0	HynVgp016		orf16 ie0	IE0		YP_473204.1		ie0 CDS	200	600	3	C -> A	CGG -> CGT	15346	SNP (transversion)	None		0.998	A	15321
A	Polymorphism	15299	15299	1	none	1	ie0	HynVgp016		orf16 ie0	IE0		YP_473204.1		ie0 CDS	198	594	3	G -> A	GAC -> GAT	15549	SNP (transition)	None	0.0001	0.998	A	15522
C	Polymorphism	15311	15311	1	none	1	ie0	HynVgp016		orf16 ie0	IE0		YP_473204.1		ie0 CDS	194	582	3	T -> C	GAA -> GAG	15547	SNP (transition)	None	0.0001	0.999	C	15537
C	Polymorphism	15314	15314	1	none	1	ie0	HynVgp016		orf16 ie0	IE0		YP_473204.1		ie0 CDS	193	579	3	T -> C	AAA -> AAG	15625	SNP (transition)	None	0.0002	0.999	C	15603
G	Polymorphism	15332	15332	1	none	1	ie0	HynVgp016		orf16 ie0	IE0		YP_473204.1		ie0 CDS	187	561	3	A -> G	TAT -> TAC	15175	SNP (transition)	None	0.001	0.998	G	15152
C	Polymorphism	15348	15348	1	none	1	ie0	HynVgp016		orf16 ie0	IE0		YP_473204.1	D -> G	ie0 CDS	182	545	2	T -> C	GAC -> GGC	15203	SNP (transition)	Substitution	0.0004	0.998	C	15177
T	Polymorphism	15360	15360	1	none	1	ie0	HynVgp016		orf16 ie0	IE0		YP_473204.1	S -> N	ie0 CDS	178	533	2	C -> T	AGC -> AAC	15480	SNP (transition)	Substitution	0.0002	0.996	T	15414
T	Polymorphism	15365	15365	1	none	1	ie0	HynVgp016		orf16 ie0	IE0		YP_473204.1		ie0 CDS	176	528	3	C -> T	GTG -> GTA	15610	SNP (transition)	None	0.0002	0.993	T	15504
C	Polymorphism	15368	15368	1	none	1	ie0	HynVgp016		orf16 ie0	IE0		YP_473204.1		ie0 CDS	175	525	3	T -> C	CAA -> CAG	15615	SNP (transition)	None		0.999	C	15595
G	Polymorphism	15392	15392	1	none	1	ie0	HynVgp016		orf16 ie0	IE0		YP_473204.1		ie0 CDS	167	501	3	A -> G	ATT -> ATC	15741	SNP (transition)	None	0.0002	0.999	G	15720
A	Polymorphism	15413	15413	1	none	1	ie0	HynVgp016		orf16 ie0	IE0		YP_473204.1		ie0 CDS	160	480	3	G -> A	TGC -> TGT	15770	SNP (transition)	None	0.0001	0.999	A	15747
G	Polymorphism	15416	15416	1	none	1	ie0	HynVgp016		orf16 ie0	IE0		YP_473204.1		ie0 CDS	159	477	3	A -> G	CAT -> CAC	15754	SNP (transition)	None	0.0001	0.999	G	15732
G	Polymorphism	15421	15421	1	none	1	ie0	HynVgp016		orf16 ie0	IE0		YP_473204.1		ie0 CDS	158	472	1	A -> G	TTG -> CTG	15665	SNP (transition)	None	0.0001	0.998	G	15641
A	Polymorphism	15424	15424	1	none	1	ie0	HynVgp016		orf16 ie0	IE0		YP_473204.1	V -> L	ie0 CDS	157	469	1	C -> A	GTG -> TTG	15718	SNP (transversion)	Substitution	0.002	0.997	A	15668
G	Polymorphism	15450	15450	1	none	1	ie0	HynVgp016		orf16 ie0	IE0		YP_473204.1	G -> A	ie0 CDS	148	443	2	C -> G	GGG -> GCG	15388	SNP (transversion)	Substitution	0.0001	0.999	G	15375
C	Polymorphism	15461	15461	1	none	1	ie0	HynVgp016		orf16 ie0	IE0		YP_473204.1	N -> K	ie0 CDS	144	432	3	A -> C	AAT -> AAG	15491	SNP (transversion)	Substitution	0.002	0.998	C	15462
A	Polymorphism	15476	15476	1	none	1	ie0	HynVgp016		orf16 ie0	IE0		YP_473204.1		ie0 CDS	139	417	3	G -> A	TTC -> TTT	15568	SNP (transition)	None	0.0001	0.999	A	15551
T	Polymorphism	15500	15500	1	none	1	ie0	HynVgp016		orf16 ie0	IE0		YP_473204.1		ie0 CDS	131	393	3	C -> T	GCG -> GCA	15612	SNP (transition)	None	0.0002	0.998	T	15588
A	Polymorphism	15520	15520	1	none	1	ie0	HynVgp016		orf16 ie0	IE0		YP_473204.1		ie0 CDS	125	373	1	G -> A	CTG -> TTG	15111	SNP (transition)	None	0.0002	0.998	A	15082
C	Polymorphism	15539	15539	1	none	1	ie0	HynVgp016		orf16 ie0	IE0		YP_473204.1		ie0 CDS	118	354	3	T -> C	GTA -> GTG	15205	SNP (transition)	None	0.0001	0.999	C	15186
G	Polymorphism	15545	15545	1	none	1	ie0	HynVgp016		orf16 ie0	IE0		YP_473204.1		ie0 CDS	116	348	3	T -> G	GTA -> GTC	15080	SNP (transversion)	None	0.001	0.999	G	15063
A	Polymorphism	15554	15554	1	none	1	ie0	HynVgp016		orf16 ie0	IE0		YP_473204.1		ie0 CDS	113	339	3	G -> A	AAC -> AAT	15208	SNP (transition)	None	0.0001	0.995	A	15135
G	Polymorphism	15584	15584	1	none	1	ie0	HynVgp016		orf16 ie0	IE0		YP_473204.1		ie0 CDS	103	309	3	A -> G	GAT -> GAC	14792	SNP (transition)	None	0.0003	0.999	G	14774
C	Polymorphism	15592	15592	1	none	1	ie0	HynVgp016		orf16 ie0	IE0		YP_473204.1	I -> V	ie0 CDS	101	301	1	T -> C	ATA -> GTA	14497	SNP (transition)	Substitution	0.0001	0.995	C	14426
T	Polymorphism	15606	15606	1	none	1	ie0	HynVgp016		orf16 ie0	IE0		YP_473204.1	G -> D	ie0 CDS	96	287	2	C -> T	GGC -> GAC	14254	SNP (transition)	Substitution		0.997	T	14209
A	Polymorphism	15611	15611	1	none	1	ie0	HynVgp016		orf16 ie0	IE0		YP_473204.1		ie0 CDS	94	282	3	G -> A	TTC -> TTT	14075	SNP (transition)	None	0.0001	0.998	A	14046
T	Polymorphism	15616	15616	1	none	1	ie0	HynVgp016		orf16 ie0	IE0		YP_473204.1	H -> N	ie0 CDS	93	277	1	G -> T	CAT -> AAT	13881	SNP (transversion)	Substitution	0.0004	0.998	T	13857
G	Polymorphism	15620	15620	1	none	1	ie0	HynVgp016		orf16 ie0	IE0		YP_473204.1		ie0 CDS	91	273	3	A -> G	TGT -> TGC	13855	SNP (transition)	None	0.0001	0.999	G	13840
C	Polymorphism	15638	15638	1	none	1	ie0	HynVgp016		orf16 ie0	IE0		YP_473204.1		ie0 CDS	85	255	3	T -> C	TTA -> TTG	13770	SNP (transition)	None	0.0003	0.998	C	13737
C	Polymorphism	15656	15656	1	none	1	ie0	HynVgp016		orf16 ie0	IE0		YP_473204.1		ie0 CDS	79	237	3	T -> C	TCA -> TCG	14179	SNP (transition)	None		0.996	C	14120
C	Polymorphism	15670	15670	1	none	1	ie0	HynVgp016		orf16 ie0	IE0		YP_473204.1	Q -> E	ie0 CDS	75	223	1	G -> C	CAA -> GAA	14741	SNP (transversion)	Substitution	0.0001	0.996	C	14678
G	Polymorphism	15677	15677	1	none	1	ie0	HynVgp016		orf16 ie0	IE0		YP_473204.1		ie0 CDS	72	216	3	A -> G	TAT -> TAC	14818	SNP (transition)	None	0.0002	0.998	G	14782
G	Polymorphism	15692	15692	1	none	1	ie0	HynVgp016		orf16 ie0	IE0		YP_473204.1		ie0 CDS	67	201	3	A -> G	AAT -> AAC	15448	SNP (transition)	None	0.0003	0.997	G	15402
T	Polymorphism	15708	15708	1	none	1	ie0	HynVgp016		orf16 ie0	IE0		YP_473204.1	R -> K	ie0 CDS	62	185	2	C -> T	AGA -> AAA	15307	SNP (transition)	Substitution	0.0003	0.996	T	15244
C	Polymorphism	15716	15716	1	none	1	ie0	HynVgp016		orf16 ie0	IE0		YP_473204.1		ie0 CDS	59	177	3	T -> C	GAA -> GAG	15312	SNP (transition)	None	0.0001	0.998	C	15274
T	Polymorphism	15720	15720	1	none	1	ie0	HynVgp016		orf16 ie0	IE0		YP_473204.1	F -> Y	ie0 CDS	58	173	2	A -> T	TTT -> TAT	15410	SNP (transversion)	Substitution	0.003	0.995	T	15338
C	Polymorphism	15746	15746	1	none	1	ie0	HynVgp016		orf16 ie0	IE0		YP_473204.1		ie0 CDS	49	147	3	A -> C	GCT -> GCG	15562	SNP (transversion)	None	0.001	0.998	C	15538
C	Polymorphism	15764	15764	1	none	1	ie0	HynVgp016		orf16 ie0	IE0		YP_473204.1		ie0 CDS	43	129	3	T -> C	GCA -> GCG	15356	SNP (transition)	None	0.001	0.999	C	15337
C	Polymorphism	15767	15767	1	none	1	ie0	HynVgp016		orf16 ie0	IE0		YP_473204.1		ie0 CDS	42	126	3	T -> C	CAA -> CAG	15306	SNP (transition)	None	0.0001	0.999	C	15287
T	Polymorphism	15785	15785	1	none	1	ie0	HynVgp016		orf16 ie0	IE0		YP_473204.1		ie0 CDS	36	108	3	C -> T	TTG -> TTA	15222	SNP (transition)	None	0.0001	0.998	T	15185
G	Polymorphism	15794	15794	1	none	1	ie0	HynVgp016		orf16 ie0	IE0		YP_473204.1		ie0 CDS	33	99	3	T -> G	GCA -> GCC	14856	SNP (transversion)	None	0.002	0.997	G	14808
T	Polymorphism	15807	15807	1	none	1	ie0	HynVgp016		orf16 ie0	IE0		YP_473204.1	R -> H	ie0 CDS	29	86	2	C -> T	CGC -> CAC	14383	SNP (transition)	Substitution	0.0001	0.998	T	14361
G	Polymorphism	15812	15812	1	none	1	ie0	HynVgp016		orf16 ie0	IE0		YP_473204.1		ie0 CDS	27	81	3	A -> G	TTT -> TTC	14211	SNP (transition)	None	0.001	0.997	G	14175
A	Polymorphism	15815	15815	1	none	1	ie0	HynVgp016		orf16 ie0	IE0		YP_473204.1		ie0 CDS	26	78	3	G -> A	ATC -> ATT	14375	SNP (transition)	None	0.0001	0.998	A	14348
C	Polymorphism	15833	15833	1	none	1	ie0	HynVgp016		orf16 ie0	IE0		YP_473204.1	I -> M	ie0 CDS	20	60	3	T -> C	ATA -> ATG	14635	SNP (transition)	Substitution		0.976	C	14288
T	Polymorphism	15836	15836	1	none	1	ie0	HynVgp016		orf16 ie0	IE0		YP_473204.1		ie0 CDS	19	57	3	C -> T	AAG -> AAA	14619	SNP (transition)	None	0.0003	0.996	T	14557
C	Polymorphism	15840	15840	1	none	1	ie0	HynVgp016		orf16 ie0	IE0		YP_473204.1	N -> S	ie0 CDS	18	53	2	T -> C	AAC -> AGC	14680	SNP (transition)	Substitution	0.0004	0.995	C	14601
G	Polymorphism	15857	15857	1	none	1	ie0	HynVgp016		orf16 ie0	IE0		YP_473204.1		ie0 CDS	12	36	3	A -> G	AGT -> AGC	14806	SNP (transition)	None	0.001	0.998	G	14770
G	Polymorphism	15881	15881	1	none	1	ie0	HynVgp016		orf16 ie0	IE0		YP_473204.1		ie0 CDS	4	12	3	A -> G	GGT -> GGC	14640	SNP (transition)	None	0.0003	0.998	G	14618
A	Polymorphism	15893	15893	1	none	1													G -> A		14739	SNP (transition)		0.0002	0.999	A	14717
G	Polymorphism	15901	15901	1	none	1													A -> G		14673	SNP (transition)		0.0002	0.999	G	14655
C	Polymorphism	15904	15904	1	none	1													T -> C		14807	SNP (transition)		0.0001	0.999	C	14789
G	Polymorphism	15931	15931	1	none	1													C -> G		15688	SNP (transversion)		0.0001	0.999	G	15677
C	Polymorphism	15945	15945	1	none	1													A -> C		15853	SNP (transversion)		0.0004	0.999	C	15836
C	Polymorphism	15947	15947	1	none	1													T -> C		15875	SNP (transition)		0.0003	0.999	C	15855
C	Polymorphism	15972	15972	1	none	1													T -> C		13616	SNP (transition)		0.0001	0.999	C	13596
A	Polymorphism	15978	15978	1	none	1													C -> A		12934	SNP (transversion)		0.002	0.998	A	12903
A	Polymorphism	15986	15986	1	none	1													T -> A		11840	SNP (transversion)		0.0004	0.999	A	11823
C	Polymorphism	15993	15993	1	none	1													A -> C		10983	SNP (transversion)		0.001	0.999	C	10973
T	Polymorphism	16006	16006	1	none	1													C -> T		10099	SNP (transition)			0.984	T	9941
A	Polymorphism	16013	16013	1	none	1													T -> A		10288	SNP (transversion)		0.001	0.088	A	910
G	Polymorphism	16013	16013	1	none	1													T -> G		10288	SNP (transversion)		0.001	0.911	G	9368
G	Polymorphism	16014	16014	1	none	1													C -> G		10350	SNP (transversion)		0.898	0.101	G	1041
G	Polymorphism	16015	16015	1	none	1													A -> G		10404	SNP (transition)		0.0004	0.888	G	9239
T	Polymorphism	16015	16015	1	none	1													A -> T		10404	SNP (transversion)		0.0004	0.111	T	1153
T	Polymorphism	16016	16016	1	none	1													C -> T		10437	SNP (transition)		0.878	0.12	T	1252
A	Polymorphism	16023	16023	1	none	1													C -> A		10673	SNP (transversion)		0.061	0.801	A	8553
G	Polymorphism	16023	16023	1	none	1													C -> G		10673	SNP (transversion)		0.061	0.136	G	1448
C	Polymorphism	16024	16024	1	none	1													A -> C		10769	SNP (transversion)		0.002	0.134	C	1443
T	Polymorphism	16024	16024	1	none	1													A -> T		10769	SNP (transversion)		0.002	0.863	T	9298
A	Polymorphism	16025	16025	1	none	1													C -> A		10822	SNP (transversion)		0.0004	0.093	A	1009
G	Polymorphism	16025	16025	1	none	1													C -> G		10822	SNP (transversion)		0.0004	0.774	G	8374
T	Polymorphism	16025	16025	1	none	1													C -> T		10822	SNP (transition)		0.0004	0.133	T	1435
A	Polymorphism	16026	16026	1	none	1													G -> A		10826	SNP (transition)		0.101	0.136	A	1468
C	Polymorphism	16026	16026	1	none	1													G -> C		10826	SNP (transversion)		0.101	0.763	C	8259
A	Polymorphism	16027	16027	1	none	1													C -> A		10868	SNP (transversion)		0.753	0.112	A	1213
G	Polymorphism	16027	16027	1	none	1													C -> G		10868	SNP (transversion)		0.753	0.135	G	1468
A	Polymorphism	16028	16028	1	none	1													G -> A		10957	SNP (transition)		0.119	0.867	A	9504
C	Polymorphism	16029	16029	1	none	1													G -> C		10994	SNP (transversion)		0.131	0.749	C	8234
T	Polymorphism	16029	16029	1	none	1													G -> T		10994	SNP (transversion)		0.131	0.119	T	1312
G	Polymorphism	16030	16030	1	none	1													C -> G		10889	SNP (transversion)		0.12	0.726	G	7902
T	Polymorphism	16030	16030	1	none	1													C -> T		10889	SNP (transition)		0.12	0.154	T	1673
T	Polymorphism	16034	16034	1	none	1													G -> T		10941	SNP (transversion)		0.058	0.942	T	10309
G	Polymorphism	16035	16035	1	none	1													C -> G		10823	SNP (transversion)		0.0001	0.325	G	3516
T	Polymorphism	16035	16035	1	none	1													C -> T		10823	SNP (transition)		0.0001	0.674	T	7293
G	Polymorphism	16036	16036	1	none	1													C -> G		10756	SNP (transversion)		0.063	0.269	G	2898
T	Polymorphism	16036	16036	1	none	1													C -> T		10756	SNP (transition)		0.063	0.666	T	7164
C	Polymorphism	16037	16037	1	none	1													G -> C		10681	SNP (transversion)		0.729	0.269	C	2872
C	Polymorphism	16038	16038	1	none	1													T -> C		10672	SNP (transition)		0.65	0.079	C	842
G	Polymorphism	16038	16038	1	none	1													T -> G		10672	SNP (transversion)		0.65	0.27	G	2884
A	Polymorphism	16039	16039	1	none	1													G -> A		10675	SNP (transition)		0.0001	0.643	A	6868
C	Polymorphism	16039	16039	1	none	1													G -> C		10675	SNP (transversion)		0.0001	0.356	C	3799
A	Polymorphism	16040	16040	1	none	1													C -> A		10686	SNP (transversion)		0.269	0.091	A	974
G	Polymorphism	16040	16040	1	none	1													C -> G		10686	SNP (transversion)		0.269	0.638	G	6814
A	Polymorphism	16041	16041	1	none	1													T -> A		10661	SNP (transversion)		0.0004	0.899	A	9586
C	Polymorphism	16041	16041	1	none	1													T -> C		10661	SNP (transition)		0.0004	0.1	C	1062
C	Polymorphism	16042	16042	1	none	1													T -> C		10712	SNP (transition)		0.623	0.269	C	2877
G	Polymorphism	16042	16042	1	none	1													T -> G		10712	SNP (transversion)		0.623	0.108	G	1156
G	Polymorphism	16043	16043	1	none	1													A -> G		10709	SNP (transition)		0.614	0.268	G	2875
T	Polymorphism	16043	16043	1	none	1													A -> T		10709	SNP (transversion)		0.614	0.117	T	1251
G	Polymorphism	16044	16044	1	none	1													A -> G		10699	SNP (transition)		0.606	0.123	G	1320
T	Polymorphism	16044	16044	1	none	1													A -> T		10699	SNP (transversion)		0.606	0.269	T	2880
C	Polymorphism	16045	16045	1	none	1													A -> C		10697	SNP (transversion)		0.13	0.599	C	6406
G	Polymorphism	16045	16045	1	none	1													A -> G		10697	SNP (transition)		0.13	0.269	G	2876
C	Polymorphism	16048	16048	1	none	1													A -> C		10671	SNP (transversion)		0.002	0.997	C	10642
A	Polymorphism	16050	16050	1	none	1													T -> A		10652	SNP (transversion)		0.001	0.996	A	10612
G	Polymorphism	16052	16052	1	none	1													A -> G		10398	SNP (transition)		0.001	0.997	G	10368
G	Polymorphism	16054	16054	1	none	1													T -> G		10306	SNP (transversion)			0.987	G	10175
A	Polymorphism	16059	16059	1	none	1													T -> A		10262	SNP (transversion)		0.055	0.056	A	570
T	Polymorphism	16060	16060	1	none	1													G -> T		10182	SNP (transversion)		0.04	0.063	T	646
G	Polymorphism	16063	16063	1	none	1													C -> G		10225	SNP (transversion)			0.997	G	10195
C	Polymorphism	16064	16064	1	none	1													T -> C		10167	SNP (transition)		0.557	0.44	C	4471
C	Polymorphism	16074	16074	1	none	1													T -> C		10378	SNP (transition)		0.0003	0.999	C	10364
T	Polymorphism	16080	16080	1	none	1													G -> T		10522	SNP (transversion)		0.685	0.314	T	3299
C	Polymorphism	16088	16088	1	none	1													A -> C		10684	SNP (transversion)		0.001	0.994	C	10625
A	Polymorphism	16089	16089	1	none	1													C -> A		10812	SNP (transversion)		0.0003	0.185	A	1998
T	Polymorphism	16089	16089	1	none	1													C -> T		10812	SNP (transition)		0.0003	0.812	T	8783
A	Polymorphism	16091	16091	1	none	1													T -> A		10808	SNP (transversion)		0.0004	0.17	A	1836
C	Polymorphism	16091	16091	1	none	1													T -> C		10808	SNP (transition)		0.0004	0.829	C	8965
G	Polymorphism	16092	16092	1	none	1													A -> G		10790	SNP (transition)		0.004	0.838	G	9038
T	Polymorphism	16092	16092	1	none	1													A -> T		10790	SNP (transversion)		0.004	0.158	T	1710
C	Polymorphism	16093	16093	1	none	1													A -> C		10748	SNP (transversion)		0.148	0.851	C	9142
A	Polymorphism	16094	16094	1	none	1													G -> A		10775	SNP (transition)		0.857	0.142	A	1528
A	Polymorphism	16096	16096	1	none	1													T -> A		10772	SNP (transversion)		0.878	0.12	A	1297
T	Polymorphism	16097	16097	1	none	1													C -> T		10809	SNP (transition)		0.108	0.887	T	9586
A	Polymorphism	16098	16098	1	none	1													C -> A		10907	SNP (transversion)		0.001	0.996	A	10862
T	Polymorphism	16100	16100	1	none	1													C -> T		10911	SNP (transition)		0.912	0.085	T	930
C	Polymorphism	16101	16101	1	none	1													G -> C		10913	SNP (transversion)		0.074	0.923	C	10068
A	Polymorphism	16102	16102	1	none	1													T -> A		10912	SNP (transversion)		0.931	0.067	A	732
C	Polymorphism	16103	16103	1	none	1													G -> C		11002	SNP (transversion)		0.0004	0.941	C	10348
T	Polymorphism	16103	16103	1	none	1													G -> T		11002	SNP (transversion)		0.0004	0.058	T	633
C	Polymorphism	16106	16106	1	none	1													A -> C		11056	SNP (transversion)		0.003	0.973	C	10757
G	Polymorphism	16112	16112	1	none	1													T -> G		11439	SNP (transversion)		0.012	0.988	G	11305
C	Polymorphism	16129	16129	1	none	1													G -> C		13175	SNP (transversion)		0.0002	0.998	C	13150
C	Polymorphism	16135	16135	1	none	1													A -> C		13599	SNP (transversion)		0.001	0.998	C	13573
T	Polymorphism	16137	16137	1	none	1													C -> T		13807	SNP (transition)		0.001	0.996	T	13747
T	Polymorphism	16149	16149	1	none	1													A -> T		15134	SNP (transversion)		0.001	0.997	T	15093
C	Polymorphism	16162	16162	1	none	1													G -> C		15670	SNP (transversion)		0.0001	0.988	C	15488
G	Polymorphism	16174	16174	1	none	1													A -> G		16065	SNP (transition)		0.0001	0.996	G	16004
T	Polymorphism	16190	16190	1	none	1													C -> T		16379	SNP (transition)		0.0001	0.997	T	16332
C	Polymorphism	16214	16214	1	none	1													T -> C		16994	SNP (transition)		0.0004	0.998	C	16962
A	Polymorphism	16218	16218	1	none	1													G -> A		17110	SNP (transition)		0.0002	0.999	A	17090
A	Polymorphism	16221	16221	1	none	1													G -> A		17135	SNP (transition)		0.0002	0.992	A	17000
G	Polymorphism	16223	16223	1	none	1													A -> G		17346	SNP (transition)		0.0002	0.998	G	17311
me53 CDS	CDS	16233	17684	1452	forward	1	me53	HynVgp017	CDS	orf17 me53	ME53	1	YP_473205.1
me53 gene	gene	16233	17684	1452	forward	1	me53	HynVgp017	gene
C	Polymorphism	16238	16238	1	none	1	me53	HynVgp017		orf17 me53	ME53		YP_473205.1		me53 CDS	2	6	3	T -> C	AAT -> AAC	17803	SNP (transition)	None	0.0003	0.999	C	17778
T	Polymorphism	16244	16244	1	none	1	me53	HynVgp017		orf17 me53	ME53		YP_473205.1		me53 CDS	4	12	3	C -> T	TTC -> TTT	17920	SNP (transition)	None	0.0002	0.996	T	17855
G	Polymorphism	16246	16246	1	none	1	me53	HynVgp017		orf17 me53	ME53		YP_473205.1	K -> R	me53 CDS	5	14	2	A -> G	AAA -> AGA	18062	SNP (transition)	Substitution	0.0001	0.998	G	18023
G	Polymorphism	16285	16285	1	none	1	me53	HynVgp017		orf17 me53	ME53		YP_473205.1	V -> G	me53 CDS	18	53	2	T -> G	GTC -> GGC	20304	SNP (transversion)	Substitution	0.001	0.998	G	20270
C	Polymorphism	16294	16294	1	none	1	me53	HynVgp017		orf17 me53	ME53		YP_473205.1	G -> A	me53 CDS	21	62	2	G -> C	GGC -> GCC	20445	SNP (transversion)	Substitution	0.0001	0.998	C	20414
G	Polymorphism	16296	16296	1	none	1	me53	HynVgp017		orf17 me53	ME53		YP_473205.1	N -> D	me53 CDS	22	64	1	A -> G	AAT -> GAT	20487	SNP (transition)	Substitution	0.0001	0.999	G	20465
A	Polymorphism	16304	16304	1	none	1	me53	HynVgp017		orf17 me53	ME53		YP_473205.1		me53 CDS	24	72	3	G -> A	AAG -> AAA	20963	SNP (transition)	None	0.0002	0.998	A	20923
C	Polymorphism	16308	16308	1	none	1	me53	HynVgp017		orf17 me53	ME53		YP_473205.1	K -> Q	me53 CDS	26	76	1	A -> C	AAA -> CAA	20829	SNP (transversion)	Substitution	0.0002	1	C	20821
G	Polymorphism	16314	16314	1	none	1	me53	HynVgp017		orf17 me53	ME53		YP_473205.1	S -> A	me53 CDS	28	82	1	T -> G	TCC -> GCC	20753	SNP (transversion)	Substitution	0.0003	0.999	G	20737
C	Polymorphism	16318	16318	1	none	1	me53	HynVgp017		orf17 me53	ME53		YP_473205.1	V -> A	me53 CDS	29	86	2	T -> C	GTC -> GCC	20577	SNP (transition)	Substitution	5e-05	0.999	C	20564
T	Polymorphism	16326	16326	1	none	1	me53	HynVgp017		orf17 me53	ME53		YP_473205.1	T -> S	me53 CDS	32	94	1	A -> T	ACT -> TCT	20439	SNP (transversion)	Substitution	0.001	0.998	T	20394
G	Polymorphism	16342	16342	1	none	1	me53	HynVgp017		orf17 me53	ME53		YP_473205.1	K -> R	me53 CDS	37	110	2	A -> G	AAG -> AGG	19700	SNP (transition)	Substitution	0.0001	0.999	G	19688
T	Polymorphism	16347	16347	1	none	1	me53	HynVgp017		orf17 me53	ME53		YP_473205.1	L -> F	me53 CDS	39	115	1	C -> T	CTC -> TTC	19072	SNP (transition)	Substitution	0.0002	0.996	T	18995
C	Polymorphism	16351	16351	1	none	1	me53	HynVgp017		orf17 me53	ME53		YP_473205.1	V -> A	me53 CDS	40	119	2	T -> C	GTT -> GCT	18511	SNP (transition)	Substitution		0.999	C	18488
G	Polymorphism	16368	16368	1	none	1	me53	HynVgp017		orf17 me53	ME53		YP_473205.1	T -> A	me53 CDS	46	136	1	A -> G	ACC -> GCC	17320	SNP (transition)	Substitution	0.001	0.998	G	17283
C	Polymorphism	16375	16375	1	none	1	me53	HynVgp017		orf17 me53	ME53		YP_473205.1	L -> S	me53 CDS	48	143	2	T -> C	TTG -> TCG	16512	SNP (transition)	Substitution	0.0001	0.999	C	16501
T	Polymorphism	16416	16416	1	none	1	me53	HynVgp017		orf17 me53	ME53		YP_473205.1	A -> S	me53 CDS	62	184	1	G -> T	GCG -> TCG	11194	SNP (transversion)	Substitution	0.0004	0.086	T	967
C	Polymorphism	16432	16432	1	none	1	me53	HynVgp017		orf17 me53	ME53		YP_473205.1	V -> A	me53 CDS	67	200	2	T -> C	GTC -> GCC	9780	SNP (transition)	Substitution	0.001	0.744	C	7278
C	Polymorphism	16436	16436	1	none	1	me53	HynVgp017		orf17 me53	ME53		YP_473205.1	K -> N	me53 CDS	68	204	3	A -> C	AAA -> AAC	9825	SNP (transversion)	Substitution	0.002	0.051	C	497
C	Polymorphism	16440	16440	1	none	1	me53	HynVgp017		orf17 me53	ME53		YP_473205.1		me53 CDS	70	208	1	T -> C	TTG -> CTG	9985	SNP (transition)	None	0.665	0.331	C	3302
A	Polymorphism	16449	16449	1	none	1	me53	HynVgp017		orf17 me53	ME53		YP_473205.1	G -> S	me53 CDS	73	217	1	G -> A	GGC -> AGC	9871	SNP (transition)	Substitution	0.547	0.451	A	4453
A	Polymorphism	16454	16454	1	none	1	me53	HynVgp017		orf17 me53	ME53		YP_473205.1		me53 CDS	74	222	3	G -> A	AAG -> AAA	9867	SNP (transition)	None	0.0003	0.516	A	5090
C	Polymorphism	16457	16457	1	none	1	me53	HynVgp017		orf17 me53	ME53		YP_473205.1		me53 CDS	75	225	3	T -> C	AAT -> AAC	9690	SNP (transition)	None	0.004	0.439	C	4252
T	Polymorphism	16459	16459	1	none	1	me53	HynVgp017		orf17 me53	ME53		YP_473205.1	T -> I	me53 CDS	76	227	2	C -> T	ACA -> ATA	9608	SNP (transition)	Substitution	0.587	0.074	T	712
T	Polymorphism	16460	16460	1	none	1	me53	HynVgp017		orf17 me53	ME53		YP_473205.1		me53 CDS	76	228	3	A -> T	ACA -> ACT	9657	SNP (transversion)	None	0.067	0.599	T	5782
A	Polymorphism	16466	16466	1	none	1	me53	HynVgp017		orf17 me53	ME53		YP_473205.1	N -> K	me53 CDS	78	234	3	T -> A	AAT -> AAA	9799	SNP (transversion)	Substitution	0.005	0.361	A	3542
T	Polymorphism	16468	16468	1	none	1	me53	HynVgp017		orf17 me53	ME53		YP_473205.1	R -> I	me53 CDS	79	236	2	G -> T	AGA -> ATA	9787	SNP (transversion)	Substitution	0.0001	0.201	T	1966
C	Polymorphism	16472	16472	1	none	1	me53	HynVgp017		orf17 me53	ME53		YP_473205.1		me53 CDS	80	240	3	T -> C	ATT -> ATC	9820	SNP (transition)	None	0.001	0.732	C	7190
A	Polymorphism	16473	16473	1	none	1	me53	HynVgp017		orf17 me53	ME53		YP_473205.1	C -> S	me53 CDS	81	241	1	T -> A	TGT -> AGT	9835	SNP (transversion)	Substitution	0.171	0.082	A	804
A	Polymorphism	16475	16475	1	none	1	me53	HynVgp017		orf17 me53	ME53		YP_473205.1		me53 CDS	81	243	3	T -> A		9842	SNP (transversion)	Truncation	0.0002	0.171	A	1680
G	Polymorphism	16484	16484	1	none	1	me53	HynVgp017		orf17 me53	ME53		YP_473205.1	F -> L	me53 CDS	84	252	3	C -> G	TTC -> TTG	9795	SNP (transversion)	Substitution	0.119	0.877	G	8594
G	Polymorphism	16489	16489	1	none	1	me53	HynVgp017		orf17 me53	ME53		YP_473205.1	P -> R	me53 CDS	86	257	2	C -> G	CCG -> CGG	9820	SNP (transversion)	Substitution	0.002	0.949	G	9319
A	Polymorphism	16494	16494	1	none	1	me53	HynVgp017		orf17 me53	ME53		YP_473205.1	E -> K	me53 CDS	88	262	1	G -> A	GAA -> AAA	9880	SNP (transition)	Substitution	0.0001	0.998	A	9864
T	Polymorphism	16501	16501	1	none	1	me53	HynVgp017		orf17 me53	ME53		YP_473205.1	T -> I	me53 CDS	90	269	2	C -> T	ACA -> ATA	11080	SNP (transition)	Substitution	0.0003	0.997	T	11046
A	Polymorphism	16510	16510	1	none	1	me53	HynVgp017		orf17 me53	ME53		YP_473205.1	R -> K	me53 CDS	93	278	2	G -> A	AGA -> AAA	12551	SNP (transition)	Substitution		0.995	A	12491
C	Polymorphism	16523	16523	1	none	1	me53	HynVgp017		orf17 me53	ME53		YP_473205.1		me53 CDS	97	291	3	T -> C	GGT -> GGC	14504	SNP (transition)	None	0.0003	0.998	C	14482
C	Polymorphism	16526	16526	1	none	1	me53	HynVgp017		orf17 me53	ME53		YP_473205.1		me53 CDS	98	294	3	T -> C	CTT -> CTC	14852	SNP (transition)	None	0.0001	0.999	C	14841
G	Polymorphism	16529	16529	1	none	1	me53	HynVgp017		orf17 me53	ME53		YP_473205.1		me53 CDS	99	297	3	A -> G	GTA -> GTG	15314	SNP (transition)	None	0.0001	0.999	G	15305
G	Polymorphism	16532	16532	1	none	1	me53	HynVgp017		orf17 me53	ME53		YP_473205.1		me53 CDS	100	300	3	A -> G	CCA -> CCG	15590	SNP (transition)	None	0.0001	0.999	G	15575
T	Polymorphism	16541	16541	1	none	1	me53	HynVgp017		orf17 me53	ME53		YP_473205.1		me53 CDS	103	309	3	C -> T	TAC -> TAT	16813	SNP (transition)	None	0.0001	0.999	T	16793
A	Polymorphism	16556	16556	1	none	1	me53	HynVgp017		orf17 me53	ME53		YP_473205.1	D -> E	me53 CDS	108	324	3	T -> A	GAT -> GAA	18614	SNP (transversion)	Substitution	0.001	0.999	A	18595
A	Polymorphism	16580	16580	1	none	1	me53	HynVgp017		orf17 me53	ME53		YP_473205.1		me53 CDS	116	348	3	T -> A	ACT -> ACA	19401	SNP (transversion)	None	0.001	0.998	A	19369
T	Polymorphism	16587	16587	1	none	1	me53	HynVgp017		orf17 me53	ME53		YP_473205.1	H -> Y	me53 CDS	119	355	1	C -> T	CAC -> TAC	19389	SNP (transition)	Substitution	0.0002	0.997	T	19340
C	Polymorphism	16604	16604	1	none	1	me53	HynVgp017		orf17 me53	ME53		YP_473205.1		me53 CDS	124	372	3	T -> C	GAT -> GAC	19253	SNP (transition)	None		0.999	C	19233
G	Polymorphism	16640	16640	1	none	1	me53	HynVgp017		orf17 me53	ME53		YP_473205.1		me53 CDS	136	408	3	A -> G	AAA -> AAG	18751	SNP (transition)	None	0.0002	0.999	G	18730
G	Polymorphism	16649	16649	1	none	1	me53	HynVgp017		orf17 me53	ME53		YP_473205.1		me53 CDS	139	417	3	A -> G	AAA -> AAG	18469	SNP (transition)	None	0.0001	0.999	G	18447
A	Polymorphism	16652	16652	1	none	1	me53	HynVgp017		orf17 me53	ME53		YP_473205.1		me53 CDS	140	420	3	C -> A	TCC -> TCA	18379	SNP (transversion)	None	0.0003	0.999	A	18354
C	Polymorphism	16694	16694	1	none	1	me53	HynVgp017		orf17 me53	ME53		YP_473205.1		me53 CDS	154	462	3	T -> C	AAT -> AAC	17992	SNP (transition)	None	0.0002	0.999	C	17973
C	Polymorphism	16697	16697	1	none	1	me53	HynVgp017		orf17 me53	ME53		YP_473205.1		me53 CDS	155	465	3	T -> C	AGT -> AGC	17885	SNP (transition)	None	0.0002	0.999	C	17859
T	Polymorphism	16703	16703	1	none	1	me53	HynVgp017		orf17 me53	ME53		YP_473205.1		me53 CDS	157	471	3	C -> T	GAC -> GAT	17873	SNP (transition)	None	0.0002	0.998	T	17844
G	Polymorphism	16706	16706	1	none	1	me53	HynVgp017		orf17 me53	ME53		YP_473205.1	I -> M	me53 CDS	158	474	3	T -> G	ATT -> ATG	17698	SNP (transversion)	Substitution	0.001	0.999	G	17672
C	Polymorphism	16709	16709	1	none	1	me53	HynVgp017		orf17 me53	ME53		YP_473205.1		me53 CDS	159	477	3	T -> C	CTT -> CTC	17655	SNP (transition)	None	0.0002	0.999	C	17636
A	Polymorphism	16712	16712	1	none	1	me53	HynVgp017		orf17 me53	ME53		YP_473205.1		me53 CDS	160	480	3	T -> A	ACT -> ACA	17643	SNP (transversion)	None	0.001	0.998	A	17602
T	Polymorphism	16739	16739	1	none	1	me53	HynVgp017		orf17 me53	ME53		YP_473205.1		me53 CDS	169	507	3	A -> T	GTA -> GTT	17702	SNP (transversion)	None	0.001	0.999	T	17686
T	Polymorphism	16748	16748	1	none	1	me53	HynVgp017		orf17 me53	ME53		YP_473205.1		me53 CDS	172	516	3	G -> T	GGG -> GGT	17702	SNP (transversion)	None	0.002	0.996	T	17634
A	Polymorphism	16751	16751	1	none	1	me53	HynVgp017		orf17 me53	ME53		YP_473205.1		me53 CDS	173	519	3	G -> A	TTG -> TTA	17821	SNP (transition)	None	0.0001	0.999	A	17796
G	Polymorphism	16754	16754	1	none	1	me53	HynVgp017		orf17 me53	ME53		YP_473205.1		me53 CDS	174	522	3	A -> G	GAA -> GAG	17892	SNP (transition)	None	0.0002	0.999	G	17870
G	Polymorphism	16766	16766	1	none	1	me53	HynVgp017		orf17 me53	ME53		YP_473205.1		me53 CDS	178	534	3	A -> G	GAA -> GAG	18434	SNP (transition)	None	0.0001	0.999	G	18423
G	Polymorphism	16769	16769	1	none	1	me53	HynVgp017		orf17 me53	ME53		YP_473205.1		me53 CDS	179	537	3	T -> G	TCT -> TCG	18558	SNP (transversion)	None	0.001	0.999	G	18539
G	Polymorphism	16772	16772	1	none	1	me53	HynVgp017		orf17 me53	ME53		YP_473205.1		me53 CDS	180	540	3	A -> G	GAA -> GAG	18709	SNP (transition)	None	0.0003	0.999	G	18693
C	Polymorphism	16775	16775	1	none	1	me53	HynVgp017		orf17 me53	ME53		YP_473205.1		me53 CDS	181	543	3	T -> C	TGT -> TGC	18854	SNP (transition)	None	0.0003	0.999	C	18839
T	Polymorphism	16778	16778	1	none	1	me53	HynVgp017		orf17 me53	ME53		YP_473205.1		me53 CDS	182	546	3	C -> T	ACC -> ACT	18780	SNP (transition)	None	0.0003	0.997	T	18729
C	Polymorphism	16787	16787	1	none	1	me53	HynVgp017		orf17 me53	ME53		YP_473205.1		me53 CDS	185	555	3	A -> C	GGA -> GGC	18893	SNP (transversion)	None	0.001	0.999	C	18877
G	Polymorphism	16793	16793	1	none	1	me53	HynVgp017		orf17 me53	ME53		YP_473205.1		me53 CDS	187	561	3	A -> G	AAA -> AAG	19200	SNP (transition)	None	0.0001	0.999	G	19187
T	Polymorphism	16796	16796	1	none	1	me53	HynVgp017		orf17 me53	ME53		YP_473205.1		me53 CDS	188	564	3	C -> T	TTC -> TTT	19209	SNP (transition)	None	0.0003	0.998	T	19169
C	Polymorphism	16808	16808	1	none	1	me53	HynVgp017		orf17 me53	ME53		YP_473205.1		me53 CDS	192	576	3	T -> C	ACT -> ACC	19777	SNP (transition)	None	0.0001	0.998	C	19745
A	Polymorphism	16814	16814	1	none	1	me53	HynVgp017		orf17 me53	ME53		YP_473205.1	F -> L	me53 CDS	194	582	3	T -> A	TTT -> TTA	20072	SNP (transversion)	Substitution	0.001	0.998	A	20024
C	Polymorphism	16821	16821	1	none	1	me53	HynVgp017		orf17 me53	ME53		YP_473205.1		me53 CDS	197	589	1	T -> C	TTG -> CTG	20075	SNP (transition)	None	5e-05	0.999	C	20047
G	Polymorphism	16829	16829	1	none	1	me53	HynVgp017		orf17 me53	ME53		YP_473205.1		me53 CDS	199	597	3	T -> G	GTT -> GTG	20343	SNP (transversion)	None	0.0005	0.999	G	20326
C	Polymorphism	16832	16832	1	none	1	me53	HynVgp017		orf17 me53	ME53		YP_473205.1		me53 CDS	200	600	3	T -> C	ATT -> ATC	20351	SNP (transition)	None	0.0002	0.999	C	20332
C	Polymorphism	16848	16848	1	none	1	me53	HynVgp017		orf17 me53	ME53		YP_473205.1	C -> R	me53 CDS	206	616	1	T -> C	TGC -> CGC	20251	SNP (transition)	Substitution	5e-05	0.999	C	20236
A	Polymorphism	16910	16910	1	none	1	me53	HynVgp017		orf17 me53	ME53		YP_473205.1		me53 CDS	226	678	3	C -> A		20085	SNP (transversion)	Truncation	0.0001	0.999	A	20062
C	Polymorphism	16935	16935	1	none	1	me53	HynVgp017		orf17 me53	ME53		YP_473205.1	N -> H	me53 CDS	235	703	1	A -> C	AAT -> CAT	20918	SNP (transversion)	Substitution	0.888	0.11	C	2292
A	Polymorphism	16938	16938	1	none	1	me53	HynVgp017		orf17 me53	ME53		YP_473205.1	A -> T	me53 CDS	236	706	1	G -> A	GCC -> ACC	20813	SNP (transition)	Substitution	0.0003	0.868	A	18071
C	Polymorphism	16958	16958	1	none	1	me53	HynVgp017		orf17 me53	ME53		YP_473205.1		me53 CDS	242	726	3	T -> C	AGT -> AGC	19594	SNP (transition)	None	0.0001	0.906	C	17743
A	Polymorphism	16962	16962	1	none	1	me53	HynVgp017		orf17 me53	ME53		YP_473205.1	D -> N	me53 CDS	244	730	1	G -> A	GAC -> AAC	19031	SNP (transition)	Substitution	0.001	0.934	A	17773
C	Polymorphism	16968	16968	1	none	1	me53	HynVgp017		orf17 me53	ME53		YP_473205.1	I -> L	me53 CDS	246	736	1	A -> C	ATA -> CTA	17898	SNP (transversion)	Substitution	0.001	0.998	C	17869
C	Polymorphism	16975	16975	1	none	1	me53	HynVgp017		orf17 me53	ME53		YP_473205.1	V -> A	me53 CDS	248	743	2	T -> C	GTA -> GCA	17694	SNP (transition)	Substitution	0.0003	0.998	C	17657
A	Polymorphism	16979	16979	1	none	1	me53	HynVgp017		orf17 me53	ME53		YP_473205.1		me53 CDS	249	747	3	G -> A	CAG -> CAA	17861	SNP (transition)	None	0.0001	0.994	A	17754
T	Polymorphism	16982	16982	1	none	1	me53	HynVgp017		orf17 me53	ME53		YP_473205.1		me53 CDS	250	750	3	C -> T	CGC -> CGT	17797	SNP (transition)	None	0.0003	0.989	T	17597
C	Polymorphism	16994	16994	1	none	1	me53	HynVgp017		orf17 me53	ME53		YP_473205.1		me53 CDS	254	762	3	T -> C	GCT -> GCC	17784	SNP (transition)	None	0.0002	0.997	C	17736
C	Polymorphism	16997	16997	1	none	1	me53	HynVgp017		orf17 me53	ME53		YP_473205.1		me53 CDS	255	765	3	T -> C	GGT -> GGC	17789	SNP (transition)	None	0.0003	0.996	C	17711
G	Polymorphism	17009	17009	1	none	1	me53	HynVgp017		orf17 me53	ME53		YP_473205.1		me53 CDS	259	777	3	A -> G	CAA -> CAG	17382	SNP (transition)	None	0.0002	0.998	G	17353
C	Polymorphism	17072	17072	1	none	1	me53	HynVgp017		orf17 me53	ME53		YP_473205.1		me53 CDS	280	840	3	T -> C	AAT -> AAC	16432	SNP (transition)	None	0.0002	0.998	C	16400
G	Polymorphism	17075	17075	1	none	1	me53	HynVgp017		orf17 me53	ME53		YP_473205.1		me53 CDS	281	843	3	A -> G	CAA -> CAG	16481	SNP (transition)	None	0.0001	0.998	G	16450
T	Polymorphism	17078	17078	1	none	1	me53	HynVgp017		orf17 me53	ME53		YP_473205.1	K -> N	me53 CDS	282	846	3	A -> T	AAA -> AAT	16496	SNP (transversion)	Substitution	0.001	0.998	T	16457
A	Polymorphism	17110	17110	1	none	1	me53	HynVgp017		orf17 me53	ME53		YP_473205.1	M -> K	me53 CDS	293	878	2	T -> A	ATG -> AAG	15233	SNP (transversion)	Substitution	0.0003	0.999	A	15223
A	Polymorphism	17114	17114	1	none	1	me53	HynVgp017		orf17 me53	ME53		YP_473205.1	N -> K	me53 CDS	294	882	3	T -> A	AAT -> AAA	15197	SNP (transversion)	Substitution	0.001	0.999	A	15184
G	Polymorphism	17122	17122	1	none	1	me53	HynVgp017		orf17 me53	ME53		YP_473205.1	H -> R	me53 CDS	297	890	2	A -> G	CAT -> CGT	15138	SNP (transition)	Substitution	0.0002	0.998	G	15106
C	Polymorphism	17129	17129	1	none	1	me53	HynVgp017		orf17 me53	ME53		YP_473205.1		me53 CDS	299	897	3	T -> C	AAT -> AAC	15049	SNP (transition)	None	0.0001	0.999	C	15029
C	Polymorphism	17138	17138	1	none	1	me53	HynVgp017		orf17 me53	ME53		YP_473205.1		me53 CDS	302	906	3	T -> C	ATT -> ATC	15090	SNP (transition)	None	0.0002	0.999	C	15079
C	Polymorphism	17147	17147	1	none	1	me53	HynVgp017		orf17 me53	ME53		YP_473205.1		me53 CDS	305	915	3	T -> C	ATT -> ATC	15064	SNP (transition)	None		0.999	C	15052
T	Polymorphism	17159	17159	1	none	1	me53	HynVgp017		orf17 me53	ME53		YP_473205.1		me53 CDS	309	927	3	C -> T	ACC -> ACT	15100	SNP (transition)	None	0.0002	0.999	T	15081
T	Polymorphism	17168	17168	1	none	1	me53	HynVgp017		orf17 me53	ME53		YP_473205.1		me53 CDS	312	936	3	C -> T	GGC -> GGT	15101	SNP (transition)	None	0.0001	0.999	T	15087
G	Polymorphism	17180	17180	1	none	1	me53	HynVgp017		orf17 me53	ME53		YP_473205.1		me53 CDS	316	948	3	A -> G	AAA -> AAG	14967	SNP (transition)	None		0.998	G	14944
G	Polymorphism	17184	17184	1	none	1	me53	HynVgp017		orf17 me53	ME53		YP_473205.1	I -> V	me53 CDS	318	952	1	A -> G	ATA -> GTA	14834	SNP (transition)	Substitution	0.0002	0.999	G	14819
C	Polymorphism	17197	17197	1	none	1	me53	HynVgp017		orf17 me53	ME53		YP_473205.1	V -> A	me53 CDS	322	965	2	T -> C	GTC -> GCC	14561	SNP (transition)	Substitution	0.0002	0.998	C	14536
C	Polymorphism	17206	17206	1	none	1	me53	HynVgp017		orf17 me53	ME53		YP_473205.1	R -> T	me53 CDS	325	974	2	G -> C	AGG -> ACG	14502	SNP (transversion)	Substitution	0.0001	0.999	C	14481
T	Polymorphism	17222	17222	1	none	1	me53	HynVgp017		orf17 me53	ME53		YP_473205.1	M -> I	me53 CDS	330	990	3	G -> T	ATG -> ATT	14602	SNP (transversion)	Substitution	0.0003	0.999	T	14583
T	Polymorphism	17224	17224	1	none	1	me53	HynVgp017		orf17 me53	ME53		YP_473205.1	Y -> F	me53 CDS	331	992	2	A -> T	TAT -> TTT	14472	SNP (transversion)	Substitution	0.001	0.999	T	14460
A	Polymorphism	17227	17227	1	none	1	me53	HynVgp017		orf17 me53	ME53		YP_473205.1	S -> N	me53 CDS	332	995	2	G -> A	AGC -> AAC	14423	SNP (transition)	Substitution		0.998	A	14400
G	Polymorphism	17231	17231	1	none	1	me53	HynVgp017		orf17 me53	ME53		YP_473205.1		me53 CDS	333	999	3	A -> G	AAA -> AAG	14412	SNP (transition)	None	0.0001	0.996	G	14355
G	Polymorphism	17234	17234	1	none	1	me53	HynVgp017		orf17 me53	ME53		YP_473205.1		me53 CDS	334	1002	3	C -> G	CCC -> CCG	14463	SNP (transversion)	None	0.0001	0.999	G	14451
T	Polymorphism	17241	17241	1	none	1	me53	HynVgp017		orf17 me53	ME53		YP_473205.1	A -> S	me53 CDS	337	1009	1	G -> T	GCG -> TCG	14490	SNP (transversion)	Substitution	0.0002	0.999	T	14479
C	Polymorphism	17252	17252	1	none	1	me53	HynVgp017		orf17 me53	ME53		YP_473205.1		me53 CDS	340	1020	3	T -> C	GTT -> GTC	14427	SNP (transition)	None	0.0001	0.999	C	14408
C	Polymorphism	17264	17264	1	none	1	me53	HynVgp017		orf17 me53	ME53		YP_473205.1		me53 CDS	344	1032	3	A -> C	ACA -> ACC	14108	SNP (transversion)	None	0.002	0.997	C	14072
T	Polymorphism	17267	17267	1	none	1	me53	HynVgp017		orf17 me53	ME53		YP_473205.1		me53 CDS	345	1035	3	C -> T	GTC -> GTT	14012	SNP (transition)	None	0.0002	0.996	T	13959
G	Polymorphism	17269	17269	1	none	1	me53	HynVgp017		orf17 me53	ME53		YP_473205.1	N -> S	me53 CDS	346	1037	2	A -> G	AAC -> AGC	13958	SNP (transition)	Substitution	0.0001	0.998	G	13932
C	Polymorphism	17295	17295	1	none	1	me53	HynVgp017		orf17 me53	ME53		YP_473205.1		me53 CDS	355	1063	1	T -> C	TTG -> CTG	13230	SNP (transition)	None	0.0002	0.998	C	13210
G	Polymorphism	17318	17318	1	none	1	me53	HynVgp017		orf17 me53	ME53		YP_473205.1		me53 CDS	362	1086	3	A -> G	ACA -> ACG	13123	SNP (transition)	None	0.0002	0.998	G	13093
T	Polymorphism	17321	17321	1	none	1	me53	HynVgp017		orf17 me53	ME53		YP_473205.1		me53 CDS	363	1089	3	C -> T	ATC -> ATT	13232	SNP (transition)	None	0.0001	0.999	T	13218
G	Polymorphism	17330	17330	1	none	1	me53	HynVgp017		orf17 me53	ME53		YP_473205.1		me53 CDS	366	1098	3	A -> G	ACA -> ACG	13102	SNP (transition)	None	0.0002	0.997	G	13069
G	Polymorphism	17339	17339	1	none	1	me53	HynVgp017		orf17 me53	ME53		YP_473205.1		me53 CDS	369	1107	3	C -> G	GTC -> GTG	12979	SNP (transversion)	None		0.998	G	12948
C	Polymorphism	17345	17345	1	none	1	me53	HynVgp017		orf17 me53	ME53		YP_473205.1		me53 CDS	371	1113	3	T -> C	ATT -> ATC	13181	SNP (transition)	None	0.0001	0.997	C	13145
G	Polymorphism	17349	17349	1	none	1	me53	HynVgp017		orf17 me53	ME53		YP_473205.1	R -> G	me53 CDS	373	1117	1	A -> G	AGG -> GGG	13129	SNP (transition)	Substitution	0.0001	0.997	G	13092
C	Polymorphism	17361	17361	1	none	1	me53	HynVgp017		orf17 me53	ME53		YP_473205.1	K -> Q	me53 CDS	377	1129	1	A -> C	AAA -> CAA	13412	SNP (transversion)	Substitution	0.004	0.996	C	13362
C	Polymorphism	17372	17372	1	none	1	me53	HynVgp017		orf17 me53	ME53		YP_473205.1		me53 CDS	380	1140	3	T -> C	GTT -> GTC	13332	SNP (transition)	None	0.0001	0.998	C	13308
T	Polymorphism	17378	17378	1	none	1	me53	HynVgp017		orf17 me53	ME53		YP_473205.1		me53 CDS	382	1146	3	C -> T	GGC -> GGT	13398	SNP (transition)	None	0.0002	0.999	T	13378
A	Polymorphism	17399	17399	1	none	1	me53	HynVgp017		orf17 me53	ME53		YP_473205.1		me53 CDS	389	1167	3	G -> A	AAG -> AAA	13103	SNP (transition)	None	0.0002	0.999	A	13086
C	Polymorphism	17405	17405	1	none	1	me53	HynVgp017		orf17 me53	ME53		YP_473205.1		me53 CDS	391	1173	3	A -> C	GTA -> GTC	12861	SNP (transversion)	None	0.002	0.998	C	12832
G	Polymorphism	17413	17413	1	none	1	me53	HynVgp017		orf17 me53	ME53		YP_473205.1	N -> S	me53 CDS	394	1181	2	A -> G	AAT -> AGT	12826	SNP (transition)	Substitution	0.0001	0.997	G	12782
C	Polymorphism	17417	17417	1	none	1	me53	HynVgp017		orf17 me53	ME53		YP_473205.1		me53 CDS	395	1185	3	T -> C	TAT -> TAC	12679	SNP (transition)	None	0.0002	0.998	C	12649
A	Polymorphism	17423	17423	1	none	1	me53	HynVgp017		orf17 me53	ME53		YP_473205.1		me53 CDS	397	1191	3	G -> A	ACG -> ACA	12446	SNP (transition)	None	0.0001	0.998	A	12421
G	Polymorphism	17441	17441	1	none	1	me53	HynVgp017		orf17 me53	ME53		YP_473205.1		me53 CDS	403	1209	3	A -> G	AAA -> AAG	12342	SNP (transition)	None	0.001	0.994	G	12269
A	Polymorphism	17451	17451	1	none	1	me53	HynVgp017		orf17 me53	ME53		YP_473205.1	R -> S	me53 CDS	407	1219	1	C -> A	CGC -> AGC	12119	SNP (transversion)	Substitution	0.0002	0.999	A	12111
C	Polymorphism	17456	17456	1	none	1	me53	HynVgp017		orf17 me53	ME53		YP_473205.1		me53 CDS	408	1224	3	T -> C	AAT -> AAC	12010	SNP (transition)	None	0.0001	0.996	C	11962
T	Polymorphism	17465	17465	1	none	1	me53	HynVgp017		orf17 me53	ME53		YP_473205.1		me53 CDS	411	1233	3	C -> T	ATC -> ATT	11858	SNP (transition)	None		0.999	T	11841
C	Polymorphism	17480	17480	1	none	1	me53	HynVgp017		orf17 me53	ME53		YP_473205.1		me53 CDS	416	1248	3	T -> C	TGT -> TGC	11220	SNP (transition)	None	0.0003	0.997	C	11184
C	Polymorphism	17486	17486	1	none	1	me53	HynVgp017		orf17 me53	ME53		YP_473205.1		me53 CDS	418	1254	3	T -> C	TTT -> TTC	11221	SNP (transition)	None	0.0003	0.997	C	11188
T	Polymorphism	17489	17489	1	none	1	me53	HynVgp017		orf17 me53	ME53		YP_473205.1		me53 CDS	419	1257	3	C -> T	ACC -> ACT	11154	SNP (transition)	None	0.0001	0.998	T	11132
T	Polymorphism	17507	17507	1	none	1	me53	HynVgp017		orf17 me53	ME53		YP_473205.1	K -> N	me53 CDS	425	1275	3	A -> T	AAA -> AAT	10837	SNP (transversion)	Substitution	0.001	0.999	T	10823
C	Polymorphism	17510	17510	1	none	1	me53	HynVgp017		orf17 me53	ME53		YP_473205.1		me53 CDS	426	1278	3	G -> C	GGG -> GGC	10684	SNP (transversion)	None		0.998	C	10665
T	Polymorphism	17534	17534	1	none	1	me53	HynVgp017		orf17 me53	ME53		YP_473205.1		me53 CDS	434	1302	3	C -> T	CAC -> CAT	10772	SNP (transition)	None	0.0004	0.999	T	10761
T	Polymorphism	17543	17543	1	none	1	me53	HynVgp017		orf17 me53	ME53		YP_473205.1		me53 CDS	437	1311	3	G -> T	GCG -> GCT	11096	SNP (transversion)	None	0.0001	0.999	T	11085
A	Polymorphism	17570	17570	1	none	1	me53	HynVgp017		orf17 me53	ME53		YP_473205.1		me53 CDS	446	1338	3	G -> A	GAG -> GAA	11465	SNP (transition)	None	0.0001	0.997	A	11428
T	Polymorphism	17585	17585	1	none	1	me53	HynVgp017		orf17 me53	ME53		YP_473205.1		me53 CDS	451	1353	3	C -> T	TAC -> TAT	11428	SNP (transition)	None	0.0003	0.998	T	11403
G	Polymorphism	17618	17618	1	none	1	me53	HynVgp017		orf17 me53	ME53		YP_473205.1		me53 CDS	462	1386	3	A -> G	GAA -> GAG	11074	SNP (transition)	None	0.0002	0.998	G	11053
G	Polymorphism	17630	17630	1	none	1	me53	HynVgp017		orf17 me53	ME53		YP_473205.1		me53 CDS	466	1398	3	A -> G	GAA -> GAG	11144	SNP (transition)	None	0.0004	0.994	G	11082
G	Polymorphism	17648	17648	1	none	1	me53	HynVgp017		orf17 me53	ME53		YP_473205.1	N -> K	me53 CDS	472	1416	3	C -> G	AAC -> AAG	10858	SNP (transversion)	Substitution	0.005	0.99	G	10746
G	Polymorphism	17651	17651	1	none	1	me53	HynVgp017		orf17 me53	ME53		YP_473205.1	N -> K	me53 CDS	473	1419	3	C -> G	AAC -> AAG	10864	SNP (transversion)	Substitution	0.003	0.992	G	10774
G	Polymorphism	17654	17654	1	none	1	me53	HynVgp017		orf17 me53	ME53		YP_473205.1	N -> K	me53 CDS	474	1422	3	C -> G	AAC -> AAG	10831	SNP (transversion)	Substitution	0.003	0.993	G	10752
G	Polymorphism	17657	17657	1	none	1	me53	HynVgp017		orf17 me53	ME53		YP_473205.1	N -> K	me53 CDS	475	1425	3	C -> G	AAC -> AAG	10850	SNP (transversion)	Substitution	0.003	0.988	G	10716
T	Polymorphism	17660	17660	1	none	1	me53	HynVgp017		orf17 me53	ME53		YP_473205.1		me53 CDS	476	1428	3	C -> T	AAC -> AAT	10849	SNP (transition)	None	0.001	0.996	T	10802
G	Polymorphism	17685	17685	1	none	1													A -> G		10153	SNP (transition)			0.995	G	10105
T	Polymorphism	17688	17688	1	none	1													G -> T		10093	SNP (transversion)		0.0004	0.998	T	10076
T	Polymorphism	17690	17690	1	none	1													A -> T		10087	SNP (transversion)		0.0005	0.999	T	10077
A	Polymorphism	17692	17692	1	none	1													T -> A		10092	SNP (transversion)		0.001	0.998	A	10073
T	Polymorphism	17695	17695	1	none	1													A -> T		10077	SNP (transversion)		0.001	0.998	T	10053
A	Polymorphism	17697	17697	1	none	1													C -> A		10111	SNP (transversion)		0.001	0.998	A	10090
T	Polymorphism	17703	17703	1	none	1													G -> T		10117	SNP (transversion)		0.001	0.996	T	10080
T	Polymorphism	17705	17705	1	none	1													C -> T		10099	SNP (transition)		0.0002	0.998	T	10083
G	Polymorphism	17710	17710	1	none	1													A -> G		10122	SNP (transition)		0.0002	0.997	G	10091
T	Polymorphism	17719	17719	1	none	1													A -> T		10315	SNP (transversion)		0.0004	0.998	T	10295
A	Polymorphism	17723	17723	1	none	1													T -> A		10437	SNP (transversion)		0.002	0.998	A	10412
C	Polymorphism	17728	17728	1	none	1													T -> C		10508	SNP (transition)		0.0001	0.993	C	10439
T	Polymorphism	17731	17731	1	none	1													A -> T		10509	SNP (transversion)		0.0003	0.999	T	10500
G	Polymorphism	17734	17734	1	none	1													A -> G		10662	SNP (transition)			0.997	G	10635
ORF18 peptide CDS	CDS	17736	18506	771	reverse	1		HynVgp018	CDS	orf18	ORF18 peptide	1	YP_473206.1
gene	gene	17736	18506	771	reverse	1		HynVgp018
G	Polymorphism	17742	17742	1	none	1		HynVgp018		orf18	ORF18 peptide		YP_473206.1		ORF18 peptide CDS	255	765	3	A -> G	ACT -> ACC	10818	SNP (transition)	None	0.0002	0.997	G	10783
A	Polymorphism	17769	17769	1	none	1		HynVgp018		orf18	ORF18 peptide		YP_473206.1	E -> D	ORF18 peptide CDS	246	738	3	T -> A	GAA -> GAT	11267	SNP (transversion)	Substitution	0.002	0.998	A	11244
C	Polymorphism	17775	17775	1	none	1		HynVgp018		orf18	ORF18 peptide		YP_473206.1		ORF18 peptide CDS	244	732	3	T -> C	ACA -> ACG	11310	SNP (transition)	None	0.0001	0.994	C	11242
G	Polymorphism	17790	17790	1	none	1		HynVgp018		orf18	ORF18 peptide		YP_473206.1		ORF18 peptide CDS	239	717	3	A -> G	AAT -> AAC	11638	SNP (transition)	None	0.0001	0.998	G	11616
A	Polymorphism	17793	17793	1	none	1		HynVgp018		orf18	ORF18 peptide		YP_473206.1		ORF18 peptide CDS	238	714	3	G -> A	GCC -> GCT	11595	SNP (transition)	None	0.0002	0.998	A	11575
C	Polymorphism	17799	17799	1	none	1		HynVgp018		orf18	ORF18 peptide		YP_473206.1		ORF18 peptide CDS	236	708	3	T -> C	ACA -> ACG	11577	SNP (transition)	None	0.0003	0.997	C	11547
T	Polymorphism	17805	17805	1	none	1		HynVgp018		orf18	ORF18 peptide		YP_473206.1		ORF18 peptide CDS	234	702	3	C -> T	GTG -> GTA	11630	SNP (transition)	None	0.0002	0.999	T	11618
G	Polymorphism	17808	17808	1	none	1		HynVgp018		orf18	ORF18 peptide		YP_473206.1		ORF18 peptide CDS	233	699	3	A -> G	CGT -> CGC	11610	SNP (transition)	None	0.001	0.997	G	11576
C	Polymorphism	17811	17811	1	none	1		HynVgp018		orf18	ORF18 peptide		YP_473206.1		ORF18 peptide CDS	232	696	3	T -> C	CTA -> CTG	11659	SNP (transition)	None	0.001	0.997	C	11629
G	Polymorphism	17817	17817	1	none	1		HynVgp018		orf18	ORF18 peptide		YP_473206.1		ORF18 peptide CDS	230	690	3	A -> G	GAT -> GAC	11714	SNP (transition)	None	0.0003	0.999	G	11699
T	Polymorphism	17832	17832	1	none	1		HynVgp018		orf18	ORF18 peptide		YP_473206.1		ORF18 peptide CDS	225	675	3	C -> T	GCG -> GCA	11794	SNP (transition)	None	0.0002	0.998	T	11770
G	Polymorphism	17862	17862	1	none	1		HynVgp018		orf18	ORF18 peptide		YP_473206.1		ORF18 peptide CDS	215	645	3	A -> G	TAT -> TAC	11935	SNP (transition)	None		0.998	G	11909
T	Polymorphism	17872	17872	1	none	1		HynVgp018		orf18	ORF18 peptide		YP_473206.1	S -> N	ORF18 peptide CDS	212	635	2	C -> T	AGC -> AAC	11807	SNP (transition)	Substitution	0.0001	0.997	T	11777
G	Polymorphism	17875	17875	1	none	1		HynVgp018		orf18	ORF18 peptide		YP_473206.1	S -> T	ORF18 peptide CDS	211	632	2	C -> G	AGC -> ACC	11812	SNP (transversion)	Substitution		0.998	G	11791
C	Polymorphism	17882	17882	1	none	1		HynVgp018		orf18	ORF18 peptide		YP_473206.1	I -> V	ORF18 peptide CDS	209	625	1	T -> C	ATT -> GTT	11748	SNP (transition)	Substitution		0.999	C	11738
C	Polymorphism	17907	17907	1	none	1		HynVgp018		orf18	ORF18 peptide		YP_473206.1		ORF18 peptide CDS	200	600	3	T -> C	TTA -> TTG	11856	SNP (transition)	None	0.0001	0.999	C	11842
G	Polymorphism	17925	17925	1	none	1		HynVgp018		orf18	ORF18 peptide		YP_473206.1		ORF18 peptide CDS	194	582	3	C -> G	CGG -> CGC	12089	SNP (transversion)	None	0.0001	0.998	G	12070
G	Polymorphism	17934	17934	1	none	1		HynVgp018		orf18	ORF18 peptide		YP_473206.1		ORF18 peptide CDS	191	573	3	A -> G	CAT -> CAC	12108	SNP (transition)	None		0.999	G	12096
C	Polymorphism	17937	17937	1	none	1		HynVgp018		orf18	ORF18 peptide		YP_473206.1		ORF18 peptide CDS	190	570	3	G -> C	GGC -> GGG	12029	SNP (transversion)	None		0.999	C	12019
G	Polymorphism	17960	17960	1	none	1		HynVgp018		orf18	ORF18 peptide		YP_473206.1	V -> L	ORF18 peptide CDS	183	547	1	C -> G	GTC -> CTC	11826	SNP (transversion)	Substitution	0.0002	0.999	G	11811
G	Polymorphism	17975	17975	1	none	1		HynVgp018		orf18	ORF18 peptide		YP_473206.1		ORF18 peptide CDS	178	532	1	A -> G	TTA -> CTA	11793	SNP (transition)	None		0.998	G	11767
G	Polymorphism	18036	18036	1	none	1		HynVgp018		orf18	ORF18 peptide		YP_473206.1		ORF18 peptide CDS	157	471	3	A -> G	TAT -> TAC	10805	SNP (transition)	None	0.0001	0.999	G	10792
A	Polymorphism	18087	18087	1	none	1		HynVgp018		orf18	ORF18 peptide		YP_473206.1		ORF18 peptide CDS	140	420	3	G -> A	TAC -> TAT	10846	SNP (transition)	None	0.0001	0.998	A	10826
C	Polymorphism	18099	18099	1	none	1		HynVgp018		orf18	ORF18 peptide		YP_473206.1		ORF18 peptide CDS	136	408	3	T -> C	TTA -> TTG	10721	SNP (transition)	None	0.0003	0.997	C	10690
C	Polymorphism	18105	18105	1	none	1		HynVgp018		orf18	ORF18 peptide		YP_473206.1		ORF18 peptide CDS	134	402	3	T -> C	CAA -> CAG	10798	SNP (transition)	None	0.0002	0.997	C	10763
C	Polymorphism	18108	18108	1	none	1		HynVgp018		orf18	ORF18 peptide		YP_473206.1	D -> E	ORF18 peptide CDS	133	399	3	A -> C	GAT -> GAG	10765	SNP (transversion)	Substitution	0.002	0.998	C	10743
A	Polymorphism	18134	18134	1	none	1		HynVgp018		orf18	ORF18 peptide		YP_473206.1		ORF18 peptide CDS	125	373	1	G -> A	CTG -> TTG	10516	SNP (transition)	None		0.998	A	10495
A	Polymorphism	18142	18142	1	none	1		HynVgp018		orf18	ORF18 peptide		YP_473206.1	Y -> F	ORF18 peptide CDS	122	365	2	T -> A	TAC -> TTC	10474	SNP (transversion)	Substitution	0.002	0.998	A	10454
C	Polymorphism	18146	18146	1	none	1		HynVgp018		orf18	ORF18 peptide		YP_473206.1	N -> D	ORF18 peptide CDS	121	361	1	T -> C	AAC -> GAC	10459	SNP (transition)	Substitution	0.0003	0.999	C	10444
G	Polymorphism	18153	18153	1	none	1		HynVgp018		orf18	ORF18 peptide		YP_473206.1		ORF18 peptide CDS	118	354	3	A -> G	GCT -> GCC	10430	SNP (transition)	None		0.998	G	10405
A	Polymorphism	18162	18162	1	none	1		HynVgp018		orf18	ORF18 peptide		YP_473206.1		ORF18 peptide CDS	115	345	3	G -> A	GTC -> GTT	10408	SNP (transition)	None	0.0002	0.998	A	10391
A	Polymorphism	18176	18176	1	none	1		HynVgp018		orf18	ORF18 peptide		YP_473206.1	R -> C	ORF18 peptide CDS	111	331	1	G -> A	CGC -> TGC	10246	SNP (transition)	Substitution	0.0004	0.999	A	10232
G	Polymorphism	18186	18186	1	none	1		HynVgp018		orf18	ORF18 peptide		YP_473206.1		ORF18 peptide CDS	107	321	3	A -> G	TAT -> TAC	10267	SNP (transition)	None	0.0001	0.996	G	10228
A	Polymorphism	18203	18203	1	none	1		HynVgp018		orf18	ORF18 peptide		YP_473206.1	P -> S	ORF18 peptide CDS	102	304	1	G -> A	CCT -> TCT	10080	SNP (transition)	Substitution	0.0002	0.998	A	10064
A	Polymorphism	18225	18225	1	none	1		HynVgp018		orf18	ORF18 peptide		YP_473206.1		ORF18 peptide CDS	94	282	3	G -> A	TGC -> TGT	10250	SNP (transition)	None	0.0002	0.999	A	10242
A	Polymorphism	18234	18234	1	none	1		HynVgp018		orf18	ORF18 peptide		YP_473206.1	K -> N	ORF18 peptide CDS	91	273	3	T -> A	AAA -> AAT	10579	SNP (transversion)	Substitution	0.0005	0.998	A	10563
C	Polymorphism	18237	18237	1	none	1		HynVgp018		orf18	ORF18 peptide		YP_473206.1		ORF18 peptide CDS	90	270	3	G -> C	GTC -> GTG	10571	SNP (transversion)	None	0.0002	0.997	C	10535
T	Polymorphism	18255	18255	1	none	1		HynVgp018		orf18	ORF18 peptide		YP_473206.1		ORF18 peptide CDS	84	252	3	G -> T	ATC -> ATA	10938	SNP (transversion)	None	0.0002	0.998	T	10920
G	Polymorphism	18264	18264	1	none	1		HynVgp018		orf18	ORF18 peptide		YP_473206.1		ORF18 peptide CDS	81	243	3	A -> G	GGT -> GGC	11080	SNP (transition)	None	0.001	0.998	G	11055
T	Polymorphism	18282	18282	1	none	1		HynVgp018		orf18	ORF18 peptide		YP_473206.1		ORF18 peptide CDS	75	225	3	A -> T	CTT -> CTA	11370	SNP (transversion)	None	0.001	0.998	T	11348
C	Polymorphism	18285	18285	1	none	1		HynVgp018		orf18	ORF18 peptide		YP_473206.1		ORF18 peptide CDS	74	222	3	T -> C	GGA -> GGG	11344	SNP (transition)	None	0.0004	0.998	C	11323
A	Polymorphism	18289	18289	1	none	1		HynVgp018		orf18	ORF18 peptide		YP_473206.1	A -> V	ORF18 peptide CDS	73	218	2	G -> A	GCT -> GTT	11460	SNP (transition)	Substitution	0.0001	0.998	A	11432
G	Polymorphism	18296	18296	1	none	1		HynVgp018		orf18	ORF18 peptide		YP_473206.1	Y -> H	ORF18 peptide CDS	71	211	1	A -> G	TAC -> CAC	11608	SNP (transition)	Substitution		0.999	G	11598
T	Polymorphism	18302	18302	1	none	1		HynVgp018		orf18	ORF18 peptide		YP_473206.1	R -> S	ORF18 peptide CDS	69	205	1	G -> T	CGC -> AGC	11710	SNP (transversion)	Substitution	0.001	0.998	T	11688
A	Polymorphism	18320	18320	1	none	1		HynVgp018		orf18	ORF18 peptide		YP_473206.1	I -> F	ORF18 peptide CDS	63	187	1	T -> A	ATT -> TTT	12083	SNP (transversion)	Substitution	0.001	0.999	A	12068
C	Polymorphism	18328	18328	1	none	1		HynVgp018		orf18	ORF18 peptide		YP_473206.1	N -> S	ORF18 peptide CDS	60	179	2	T -> C	AAT -> AGT	12324	SNP (transition)	Substitution	0.0001	0.999	C	12313
T	Polymorphism	18366	18366	1	none	1		HynVgp018		orf18	ORF18 peptide		YP_473206.1		ORF18 peptide CDS	47	141	3	C -> T	GGG -> GGA	12869	SNP (transition)	None	0.0002	0.999	T	12858
G	Polymorphism	18405	18405	1	none	1		HynVgp018		orf18	ORF18 peptide		YP_473206.1		ORF18 peptide CDS	34	102	3	A -> G	CCT -> CCC	12660	SNP (transition)	None	0.0002	0.998	G	12634
G	Polymorphism	18414	18414	1	none	1		HynVgp018		orf18	ORF18 peptide		YP_473206.1		ORF18 peptide CDS	31	93	3	T -> G	CGA -> CGC	12886	SNP (transversion)	None	0.006	0.994	G	12806
G	Polymorphism	18420	18420	1	none	1		HynVgp018		orf18	ORF18 peptide		YP_473206.1		ORF18 peptide CDS	29	87	3	A -> G	TGT -> TGC	12936	SNP (transition)	None	0.001	0.997	G	12900
T	Polymorphism	18431	18431	1	none	1		HynVgp018		orf18	ORF18 peptide		YP_473206.1	E -> K	ORF18 peptide CDS	26	76	1	C -> T	GAG -> AAG	13117	SNP (transition)	Substitution	0.0001	0.998	T	13092
G	Polymorphism	18453	18453	1	none	1		HynVgp018		orf18	ORF18 peptide		YP_473206.1		ORF18 peptide CDS	18	54	3	A -> G	GTT -> GTC	13070	SNP (transition)	None	0.0003	0.997	G	13032
A	Polymorphism	18456	18456	1	none	1		HynVgp018		orf18	ORF18 peptide		YP_473206.1		ORF18 peptide CDS	17	51	3	G -> A	TAC -> TAT	13161	SNP (transition)	None	0.0002	0.999	A	13149
C	Polymorphism	18495	18495	1	none	1		HynVgp018		orf18	ORF18 peptide		YP_473206.1		ORF18 peptide CDS	4	12	3	T -> C	ACA -> ACG	13541	SNP (transition)	None	0.0004	0.997	C	13503
C	Polymorphism	18508	18508	1	none	1													A -> C		13685	SNP (transversion)		0.002	0.998	C	13655
A	Polymorphism	18513	18513	1	none	1													G -> A		13558	SNP (transition)		0.0001	0.998	A	13535
G	Polymorphism	18522	18522	1	none	1													A -> G		13007	SNP (transition)			0.999	G	12990
G	Polymorphism	18529	18529	1	none	1													A -> G		12348	SNP (transition)		0.0002	0.998	G	12319
A	Polymorphism	18534	18534	1	none	1													T -> A		11890	SNP (transversion)		0.001	0.999	A	11874
A	Polymorphism	18538	18538	1	none	1													T -> A		11581	SNP (transversion)		0.001	0.999	A	11564
T	Polymorphism	18543	18543	1	none	1													C -> T		11058	SNP (transition)		0.0001	0.999	T	11045
G	Polymorphism	18556	18556	1	none	1													A -> G		9844	SNP (transition)		0.001	0.997	G	9814
T	Polymorphism	18558	18558	1	none	1													C -> T		9677	SNP (transition)		0.0002	0.999	T	9663
A	Polymorphism	18569	18569	1	none	1													T -> A		8589	SNP (transversion)		0.0005	0.998	A	8576
A	Polymorphism	18592	18592	1	none	1													C -> A		7325	SNP (transversion)		0.001	0.998	A	7312
C	Polymorphism	18595	18595	1	none	1													T -> C		7070	SNP (transition)		0.001	0.997	C	7050
G	Polymorphism	18613	18613	1	none	1													A -> G		5672	SNP (transition)		0.014	0.981	G	5564
T	Polymorphism	18621	18621	1	none	1													A -> T		5009	SNP (transversion)		0.021	0.979	T	4904
G	Polymorphism	18625	18625	1	none	1													A -> G		4679	SNP (transition)		0.007	0.991	G	4638
C	Polymorphism	18632	18632	1	none	1													T -> C		3625	SNP (transition)		0.902	0.082	C	297
A	Polymorphism	18633	18633	1	none	1													G -> A		3538	SNP (transition)		0.004	0.922	A	3263
T	Polymorphism	18633	18633	1	none	1													G -> T		3538	SNP (transversion)		0.004	0.07	T	249
A	Polymorphism	18634	18634	1	none	1													C -> A		3445	SNP (transversion)		0.009	0.99	A	3410
C	Polymorphism	18635	18635	1	none	1													T -> C		3324	SNP (transition)		0.917	0.075	C	248
A	Polymorphism	18636	18636	1	none	1													G -> A		3196	SNP (transition)		0.905	0.089	A	285
C	Polymorphism	18637	18637	1	none	1													A -> C		3106	SNP (transversion)		0.001	0.081	C	252
T	Polymorphism	18637	18637	1	none	1													A -> T		3106	SNP (transversion)		0.001	0.912	T	2833
T	Polymorphism	18638	18638	1	none	1													C -> T		3016	SNP (transition)		0.09	0.899	T	2710
hr5	repeat_region	18642	19810	1169	forward	1			repeat_region
A	Polymorphism	18656	18656	1	none	1													G -> A		537	SNP (transition)		0.445	0.529	A	284
C	Polymorphism	18657	18657	1	none	1													G -> C		485	SNP (transversion)		0.367	0.542	C	263
T	Polymorphism	18658	18658	1	none	1													A -> T		448	SNP (transversion)		0.339	0.636	T	285
A	Polymorphism	18668	18668	1	none	1													G -> A		315	SNP (transition)		0.806	0.184	A	58
A	Polymorphism	18686	18686	1	none	1													T -> A		321	SNP (transversion)		0.196	0.794	A	255
A	Polymorphism	18687	18687	1	none	1													G -> A		321	SNP (transition)		0.006	0.975	A	313
T	Polymorphism	18690	18690	1	none	1													C -> T		321	SNP (transition)		0.788	0.199	T	64
T	Polymorphism	18694	18694	1	none	1													C -> T		321	SNP (transition)		0.788	0.206	T	66
A	Polymorphism	18697	18697	1	none	1													G -> A		322	SNP (transition)		0.783	0.205	A	66
A	Polymorphism	18713	18713	1	none	1													G -> A		335	SNP (transition)		0.776	0.2	A	67
A	Polymorphism	18755	18755	1	none	1													T -> A		335	SNP (transversion)		0.003	0.997	A	334
C	Polymorphism	18757	18757	1	none	1													T -> C		334	SNP (transition)		0.027	0.961	C	321
C	Polymorphism	18763	18763	1	none	1													T -> C		331	SNP (transition)		0.009	0.988	C	327
G	Polymorphism	18769	18769	1	none	1													A -> G		105	SNP (transition)		0.229	0.714	G	75
G	Polymorphism	18798	18798	1	none	1													A -> G		1241	SNP (transition)		0.044	0.87	G	1080
C	Polymorphism	18811	18811	1	none	1													T -> C		2532	SNP (transition)		0.009	0.951	C	2408
A	Polymorphism	18812	18812	1	none	1													T -> A		2637	SNP (transversion)		0.031	0.915	A	2412
G	Polymorphism	18812	18812	1	none	1													T -> G		2637	SNP (transversion)		0.031	0.052	G	137
T	Polymorphism	18839	18839	1	none	1													A -> T		5189	SNP (transversion)		0.009	0.984	T	5106
T	Polymorphism	18841	18841	1	none	1													G -> T		5443	SNP (transversion)		0.008	0.988	T	5378
T	Polymorphism	18843	18843	1	none	1													C -> T		5607	SNP (transition)		0.003	0.986	T	5530
C	Polymorphism	18891	18891	1	none	1													T -> C		10108	SNP (transition)		0.006	0.982	C	9925
C	Polymorphism	18897	18897	1	none	1													T -> C		10713	SNP (transition)		0.004	0.987	C	10573
T	Polymorphism	18962	18962	1	none	1													C -> T		15421	SNP (transition)		0.01	0.963	T	14846
C	Polymorphism	18964	18964	1	none	1													T -> C		15161	SNP (transition)		0.002	0.973	C	14749
G	Polymorphism	18992	18992	1	none	1													T -> G		12856	SNP (transversion)		0.006	0.989	G	12712
C	Polymorphism	19010	19010	1	none	1													T -> C		11152	SNP (transition)		0.003	0.992	C	11064
A	Polymorphism	19023	19023	1	none	1													T -> A		9864	SNP (transversion)		0.001	0.997	A	9831
C	Polymorphism	19025	19025	1	none	1													T -> C		9675	SNP (transition)		0.003	0.991	C	9590
C	Polymorphism	19031	19031	1	none	1													T -> C		9108	SNP (transition)		0.002	0.994	C	9050
G	Polymorphism	19037	19037	1	none	1													A -> G		8599	SNP (transition)		0.007	0.984	G	8463
T	Polymorphism	19061	19061	1	none	1													C -> T		6072	SNP (transition)		0.053	0.904	T	5489
G	Polymorphism	19072	19072	1	none	1													A -> G		4636	SNP (transition)		0.009	0.965	G	4474
A	Polymorphism	19085	19085	1	none	1													G -> A		3153	SNP (transition)		0.122	0.113	A	357
T	Polymorphism	19086	19086	1	none	1													A -> T		3096	SNP (transversion)		0.891	0.081	T	251
A	Polymorphism	19088	19088	1	none	1													T -> A		3005	SNP (transversion)		0.014	0.9	A	2704
A	Polymorphism	19098	19098	1	none	1													T -> A		2596	SNP (transversion)		0.43	0.054	A	139
C	Polymorphism	19098	19098	1	none	1													T -> C		2596	SNP (transition)		0.43	0.488	C	1267
T	Polymorphism	19099	19099	1	none	1													G -> T		2672	SNP (transversion)		0.557	0.392	T	1048
C	Polymorphism	19101	19101	1	none	1													A -> C		2619	SNP (transversion)		0.602	0.314	C	823
C	Polymorphism	19102	19102	1	none	1													A -> C		2603	SNP (transversion)		0.706	0.252	C	656
G	Polymorphism	19104	19104	1	none	1													A -> G		2561	SNP (transition)		0.015	0.96	G	2459
A	Polymorphism	19105	19105	1	none	1													C -> A		2542	SNP (transversion)		0.821	0.149	A	378
G	Polymorphism	19106	19106	1	none	1													A -> G		2635	SNP (transition)		0.015	0.82	G	2162
T	Polymorphism	19110	19110	1	none	1													C -> T		2768	SNP (transition)		0.003	0.979	T	2711
G	Polymorphism	19114	19114	1	none	1													C -> G		3154	SNP (transversion)		0.025	0.906	G	2858
T	Polymorphism	19312	19312	1	none	1													C -> T		9940	SNP (transition)		0.001	0.998	T	9922
G	Polymorphism	19314	19314	1	none	1													A -> G		9757	SNP (transition)		0.001	0.998	G	9733
A	Polymorphism	19319	19319	1	none	1													G -> A		9384	SNP (transition)		0.001	0.998	A	9365
T	Polymorphism	19321	19321	1	none	1													C -> T		9229	SNP (transition)		0.001	0.997	T	9205
C	Polymorphism	19336	19336	1	none	1													T -> C		7696	SNP (transition)		0.002	0.997	C	7670
T	Polymorphism	19357	19357	1	none	1													G -> T		5311	SNP (transversion)		0.002	0.998	T	5299
T	Polymorphism	19360	19360	1	none	1													C -> T		4925	SNP (transition)		0.0004	0.998	T	4915
A	Polymorphism	19381	19381	1	none	1													G -> A		3368	SNP (transition)		0.003	0.992	A	3341
A	Polymorphism	19382	19382	1	none	1													C -> A		3392	SNP (transversion)		0.018	0.766	A	2598
G	Polymorphism	19382	19382	1	none	1													C -> G		3392	SNP (transversion)		0.018	0.192	G	651
C	Polymorphism	19393	19393	1	none	1													T -> C		3683	SNP (transition)		0.023	0.95	C	3500
A	Polymorphism	19394	19394	1	none	1													T -> A		3712	SNP (transversion)		0.013	0.32	A	1186
G	Polymorphism	19394	19394	1	none	1													T -> G		3712	SNP (transversion)		0.013	0.654	G	2426
A	Polymorphism	19395	19395	1	none	1													G -> A		3735	SNP (transition)		0.674	0.289	A	1080
C	Polymorphism	19412	19412	1	none	1													T -> C		4739	SNP (transition)		0.013	0.951	C	4508
A	Polymorphism	19423	19423	1	none	1													G -> A		5694	SNP (transition)		0.04	0.855	A	4867
G	Polymorphism	19447	19447	1	none	1													A -> G		6056	SNP (transition)		0.0005	0.966	G	5848
G	Polymorphism	19449	19449	1	none	1													C -> G		6056	SNP (transversion)		0.012	0.94	G	5691
G	Polymorphism	19516	19516	1	none	1													C -> G		6075	SNP (transversion)		0.002	0.993	G	6032
A	Polymorphism	19539	19539	1	none	1													G -> A		4239	SNP (transition)		0.006	0.977	A	4143
A	Polymorphism	19558	19558	1	none	1													G -> A		2057	SNP (transition)		0.007	0.983	A	2022
T	Polymorphism	19567	19567	1	none	1													C -> T		2068	SNP (transition)		0.039	0.305	T	630
C	Polymorphism	19572	19572	1	none	1													A -> C		2478	SNP (transversion)		0.158	0.824	C	2041
G	Polymorphism	19595	19595	1	none	1													T -> G		5461	SNP (transversion)		0.005	0.987	G	5388
T	Polymorphism	19609	19609	1	none	1													C -> T		7419	SNP (transition)		0.033	0.938	T	6957
A	Polymorphism	19691	19691	1	none	1													G -> A		12637	SNP (transition)		0.075	0.891	A	11254
G	Polymorphism	19700	19700	1	none	1													T -> G		13760	SNP (transversion)		0.865	0.085	G	1168
A	Polymorphism	19708	19708	1	none	1													C -> A		14467	SNP (transversion)		0.781	0.213	A	3076
T	Polymorphism	19712	19712	1	none	1													G -> T		14809	SNP (transversion)		0.748	0.213	T	3150
C	Polymorphism	19713	19713	1	none	1													T -> C		14894	SNP (transition)		0.8	0.181	C	2694
T	Polymorphism	19714	19714	1	none	1													C -> T		14917	SNP (transition)		0.735	0.222	T	3311
A	Polymorphism	19717	19717	1	none	1													C -> A		15033	SNP (transversion)		0.007	0.259	A	3896
G	Polymorphism	19717	19717	1	none	1													C -> G		15033	SNP (transversion)		0.007	0.724	G	10883
C	Polymorphism	19728	19728	1	none	1													T -> C		14849	SNP (transition)		0.407	0.583	C	8650
G	Polymorphism	19729	19729	1	none	1													T -> G		14778	SNP (transversion)		0.017	0.963	G	14237
A	Polymorphism	19783	19783	1	none	1													G -> A		15026	SNP (transition)		0.115	0.871	A	13082
G	Polymorphism	19784	19784	1	none	1													C -> G		15069	SNP (transversion)		0.001	0.994	G	14985
A	Polymorphism	19820	19820	1	none	1													G -> A		17476	SNP (transition)		0.001	0.994	A	17366
p74 CDS	CDS	19839	21773	1935	forward	1	p74	HynVgp019	CDS	orf19 p74	P74	1	YP_473207.1
p74 gene	gene	19839	21773	1935	forward	1	p74	HynVgp019	gene
G	Polymorphism	19847	19847	1	none	1	p74	HynVgp019		orf19 p74	P74		YP_473207.1		p74 CDS	3	9	3	T -> G	GTT -> GTG	21810	SNP (transversion)	None	0.001	0.999	G	21797
G	Polymorphism	19886	19886	1	none	1	p74	HynVgp019		orf19 p74	P74		YP_473207.1		p74 CDS	16	48	3	A -> G	GCA -> GCG	21498	SNP (transition)	None	0.0001	0.999	G	21483
G	Polymorphism	19889	19889	1	none	1	p74	HynVgp019		orf19 p74	P74		YP_473207.1		p74 CDS	17	51	3	A -> G	ACA -> ACG	21409	SNP (transition)	None	0.0004	0.999	G	21384
C	Polymorphism	19919	19919	1	none	1	p74	HynVgp019		orf19 p74	P74		YP_473207.1		p74 CDS	27	81	3	T -> C	CGT -> CGC	21739	SNP (transition)	None	0.0001	0.999	C	21726
C	Polymorphism	19925	19925	1	none	1	p74	HynVgp019		orf19 p74	P74		YP_473207.1		p74 CDS	29	87	3	T -> C	CGT -> CGC	21870	SNP (transition)	None	0.0001	0.999	C	21847
T	Polymorphism	19949	19949	1	none	1	p74	HynVgp019		orf19 p74	P74		YP_473207.1		p74 CDS	37	111	3	A -> T	ATA -> ATT	22438	SNP (transversion)	None	0.001	0.998	T	22402
A	Polymorphism	19997	19997	1	none	1	p74	HynVgp019		orf19 p74	P74		YP_473207.1		p74 CDS	53	159	3	G -> A	CCG -> CCA	22047	SNP (transition)	None		0.999	A	22014
A	Polymorphism	20003	20003	1	none	1	p74	HynVgp019		orf19 p74	P74		YP_473207.1		p74 CDS	55	165	3	T -> A	CGT -> CGA	22120	SNP (transversion)	None	0.0004	0.999	A	22102
C	Polymorphism	20015	20015	1	none	1	p74	HynVgp019		orf19 p74	P74		YP_473207.1		p74 CDS	59	177	3	T -> C	CGT -> CGC	21499	SNP (transition)	None	0.0003	0.999	C	21484
T	Polymorphism	20019	20019	1	none	1	p74	HynVgp019		orf19 p74	P74		YP_473207.1		p74 CDS	61	181	1	C -> T	CTG -> TTG	21499	SNP (transition)	None	5e-05	0.997	T	21426
A	Polymorphism	20034	20034	1	none	1	p74	HynVgp019		orf19 p74	P74		YP_473207.1	A -> T	p74 CDS	66	196	1	G -> A	GCC -> ACC	21856	SNP (transition)	Substitution	0.0001	0.999	A	21835
C	Polymorphism	20079	20079	1	none	1	p74	HynVgp019		orf19 p74	P74		YP_473207.1	Y -> H	p74 CDS	81	241	1	T -> C	TAC -> CAC	21828	SNP (transition)	Substitution	5e-05	0.999	C	21817
C	Polymorphism	20093	20093	1	none	1	p74	HynVgp019		orf19 p74	P74		YP_473207.1		p74 CDS	85	255	3	T -> C	GTT -> GTC	21990	SNP (transition)	None	0.001	0.999	C	21968
C	Polymorphism	20114	20114	1	none	1	p74	HynVgp019		orf19 p74	P74		YP_473207.1		p74 CDS	92	276	3	T -> C	TTT -> TTC	22106	SNP (transition)	None	5e-05	0.999	C	22091
G	Polymorphism	20117	20117	1	none	1	p74	HynVgp019		orf19 p74	P74		YP_473207.1		p74 CDS	93	279	3	A -> G	GCA -> GCG	22147	SNP (transition)	None	0.001	0.999	G	22118
C	Polymorphism	20144	20144	1	none	1	p74	HynVgp019		orf19 p74	P74		YP_473207.1		p74 CDS	102	306	3	T -> C	GTT -> GTC	23126	SNP (transition)	None	0.0001	0.999	C	23108
C	Polymorphism	20165	20165	1	none	1	p74	HynVgp019		orf19 p74	P74		YP_473207.1		p74 CDS	109	327	3	T -> C	TGT -> TGC	23686	SNP (transition)	None	0.0002	0.999	C	23666
C	Polymorphism	20186	20186	1	none	1	p74	HynVgp019		orf19 p74	P74		YP_473207.1		p74 CDS	116	348	3	A -> C	GCA -> GCC	23448	SNP (transversion)	None	0.0003	1	C	23438
C	Polymorphism	20201	20201	1	none	1	p74	HynVgp019		orf19 p74	P74		YP_473207.1		p74 CDS	121	363	3	T -> C	GGT -> GGC	23388	SNP (transition)	None	0.0004	0.999	C	23364
T	Polymorphism	20204	20204	1	none	1	p74	HynVgp019		orf19 p74	P74		YP_473207.1		p74 CDS	122	366	3	C -> T	GCC -> GCT	23405	SNP (transition)	None	0.0002	0.999	T	23382
G	Polymorphism	20219	20219	1	none	1	p74	HynVgp019		orf19 p74	P74		YP_473207.1		p74 CDS	127	381	3	A -> G	CAA -> CAG	22720	SNP (transition)	None	0.0002	0.999	G	22703
C	Polymorphism	20249	20249	1	none	1	p74	HynVgp019		orf19 p74	P74		YP_473207.1		p74 CDS	137	411	3	T -> C	AAT -> AAC	22019	SNP (transition)	None		1	C	22013
G	Polymorphism	20258	20258	1	none	1	p74	HynVgp019		orf19 p74	P74		YP_473207.1		p74 CDS	140	420	3	A -> G	GTA -> GTG	21749	SNP (transition)	None	0.0002	0.999	G	21732
C	Polymorphism	20264	20264	1	none	1	p74	HynVgp019		orf19 p74	P74		YP_473207.1		p74 CDS	142	426	3	T -> C	GTT -> GTC	21683	SNP (transition)	None	0.0003	0.999	C	21659
T	Polymorphism	20273	20273	1	none	1	p74	HynVgp019		orf19 p74	P74		YP_473207.1		p74 CDS	145	435	3	C -> T	ACC -> ACT	21662	SNP (transition)	None	5e-05	0.996	T	21577
C	Polymorphism	20297	20297	1	none	1	p74	HynVgp019		orf19 p74	P74		YP_473207.1		p74 CDS	153	459	3	T -> C	CCT -> CCC	21422	SNP (transition)	None	0.0001	0.999	C	21396
T	Polymorphism	20306	20306	1	none	1	p74	HynVgp019		orf19 p74	P74		YP_473207.1		p74 CDS	156	468	3	C -> T	CGC -> CGT	21335	SNP (transition)	None	0.0001	0.999	T	21305
A	Polymorphism	20312	20312	1	none	1	p74	HynVgp019		orf19 p74	P74		YP_473207.1		p74 CDS	158	474	3	G -> A	GAG -> GAA	21728	SNP (transition)	None	0.0004	0.998	A	21681
C	Polymorphism	20321	20321	1	none	1	p74	HynVgp019		orf19 p74	P74		YP_473207.1		p74 CDS	161	483	3	A -> C	ACA -> ACC	21978	SNP (transversion)	None	0.001	0.999	C	21949
T	Polymorphism	20324	20324	1	none	1	p74	HynVgp019		orf19 p74	P74		YP_473207.1		p74 CDS	162	486	3	C -> T	ATC -> ATT	22028	SNP (transition)	None	5e-05	0.997	T	21972
C	Polymorphism	20330	20330	1	none	1	p74	HynVgp019		orf19 p74	P74		YP_473207.1		p74 CDS	164	492	3	A -> C	GGA -> GGC	22076	SNP (transversion)	None	0.001	0.999	C	22053
T	Polymorphism	20345	20345	1	none	1	p74	HynVgp019		orf19 p74	P74		YP_473207.1		p74 CDS	169	507	3	C -> T	CCC -> CCT	22578	SNP (transition)	None	0.0001	0.998	T	22542
C	Polymorphism	20351	20351	1	none	1	p74	HynVgp019		orf19 p74	P74		YP_473207.1		p74 CDS	171	513	3	T -> C	TTT -> TTC	22596	SNP (transition)	None	4e-05	0.999	C	22580
T	Polymorphism	20363	20363	1	none	1	p74	HynVgp019		orf19 p74	P74		YP_473207.1		p74 CDS	175	525	3	C -> T	CCC -> CCT	22830	SNP (transition)	None	0.0002	0.999	T	22799
A	Polymorphism	20370	20370	1	none	1	p74	HynVgp019		orf19 p74	P74		YP_473207.1	D -> N	p74 CDS	178	532	1	G -> A	GAC -> AAC	23037	SNP (transition)	Substitution	4e-05	0.997	A	22967
A	Polymorphism	20390	20390	1	none	1	p74	HynVgp019		orf19 p74	P74		YP_473207.1		p74 CDS	184	552	3	G -> A	CGG -> CGA	23440	SNP (transition)	None	4e-05	0.999	A	23416
A	Polymorphism	20399	20399	1	none	1	p74	HynVgp019		orf19 p74	P74		YP_473207.1		p74 CDS	187	561	3	C -> A	GGC -> GGA	23684	SNP (transversion)	None	0.001	0.998	A	23646
G	Polymorphism	20402	20402	1	none	1	p74	HynVgp019		orf19 p74	P74		YP_473207.1		p74 CDS	188	564	3	A -> G	GAA -> GAG	23540	SNP (transition)	None	0.0002	0.999	G	23517
C	Polymorphism	20405	20405	1	none	1	p74	HynVgp019		orf19 p74	P74		YP_473207.1		p74 CDS	189	567	3	T -> C	TTT -> TTC	23500	SNP (transition)	None	0.0001	0.999	C	23479
C	Polymorphism	20414	20414	1	none	1	p74	HynVgp019		orf19 p74	P74		YP_473207.1		p74 CDS	192	576	3	A -> C	GCA -> GCC	23535	SNP (transversion)	None	0.001	0.999	C	23505
C	Polymorphism	20450	20450	1	none	1	p74	HynVgp019		orf19 p74	P74		YP_473207.1		p74 CDS	204	612	3	G -> C	GGG -> GGC	20971	SNP (transversion)	None	0.0001	0.999	C	20940
C	Polymorphism	20456	20456	1	none	1	p74	HynVgp019		orf19 p74	P74		YP_473207.1		p74 CDS	206	618	3	T -> C	TGT -> TGC	20805	SNP (transition)	None	0.0003	0.999	C	20786
A	Polymorphism	20463	20463	1	none	1	p74	HynVgp019		orf19 p74	P74		YP_473207.1		p74 CDS	209	625	1	C -> A	CGA -> AGA	20329	SNP (transversion)	None	0.001	0.998	A	20283
C	Polymorphism	20486	20486	1	none	1	p74	HynVgp019		orf19 p74	P74		YP_473207.1		p74 CDS	216	648	3	T -> C	GGT -> GGC	19750	SNP (transition)	None	0.0001	0.999	C	19722
C	Polymorphism	20489	20489	1	none	1	p74	HynVgp019		orf19 p74	P74		YP_473207.1		p74 CDS	217	651	3	T -> C	TTT -> TTC	19657	SNP (transition)	None	0.0003	0.998	C	19626
T	Polymorphism	20495	20495	1	none	1	p74	HynVgp019		orf19 p74	P74		YP_473207.1		p74 CDS	219	657	3	C -> T	CTC -> CTT	19521	SNP (transition)	None		0.999	T	19493
C	Polymorphism	20507	20507	1	none	1	p74	HynVgp019		orf19 p74	P74		YP_473207.1		p74 CDS	223	669	3	T -> C	ATT -> ATC	19434	SNP (transition)	None		0.998	C	19402
G	Polymorphism	20546	20546	1	none	1	p74	HynVgp019		orf19 p74	P74		YP_473207.1		p74 CDS	236	708	3	C -> G	TCC -> TCG	20528	SNP (transversion)	None	0.0001	0.998	G	20493
G	Polymorphism	20573	20573	1	none	1	p74	HynVgp019		orf19 p74	P74		YP_473207.1		p74 CDS	245	735	3	A -> G	GCA -> GCG	21299	SNP (transition)	None	0.0001	0.999	G	21281
G	Polymorphism	20576	20576	1	none	1	p74	HynVgp019		orf19 p74	P74		YP_473207.1		p74 CDS	246	738	3	T -> G	CCT -> CCG	21412	SNP (transversion)	None	0.001	0.999	G	21389
G	Polymorphism	20612	20612	1	none	1	p74	HynVgp019		orf19 p74	P74		YP_473207.1		p74 CDS	258	774	3	C -> G	TCC -> TCG	21745	SNP (transversion)	None	0.0001	0.999	G	21725
A	Polymorphism	20635	20635	1	none	1	p74	HynVgp019		orf19 p74	P74		YP_473207.1	R -> H	p74 CDS	266	797	2	G -> A	CGC -> CAC	21364	SNP (transition)	Substitution	0.0001	0.996	A	21287
C	Polymorphism	20639	20639	1	none	1	p74	HynVgp019		orf19 p74	P74		YP_473207.1		p74 CDS	267	801	3	T -> C	GGT -> GGC	21312	SNP (transition)	None	0.0005	0.999	C	21285
G	Polymorphism	20702	20702	1	none	1	p74	HynVgp019		orf19 p74	P74		YP_473207.1		p74 CDS	288	864	3	A -> G	CAA -> CAG	17542	SNP (transition)	None	0.002	0.986	G	17304
G	Polymorphism	20732	20732	1	none	1	p74	HynVgp019		orf19 p74	P74		YP_473207.1		p74 CDS	298	894	3	A -> G	TTA -> TTG	16896	SNP (transition)	None	0.0004	0.987	G	16681
T	Polymorphism	20743	20743	1	none	1	p74	HynVgp019		orf19 p74	P74		YP_473207.1	S -> L	p74 CDS	302	905	2	C -> T	TCG -> TTG	17295	SNP (transition)	Substitution	0.0002	0.986	T	17051
T	Polymorphism	20757	20757	1	none	1	p74	HynVgp019		orf19 p74	P74		YP_473207.1	T -> S	p74 CDS	307	919	1	A -> T	ACG -> TCG	17679	SNP (transversion)	Substitution	0.015	0.94	T	16627
A	Polymorphism	20783	20783	1	none	1	p74	HynVgp019		orf19 p74	P74		YP_473207.1		p74 CDS	315	945	3	G -> A	GCG -> GCA	18150	SNP (transition)	None	0.0003	0.892	A	16193
T	Polymorphism	20786	20786	1	none	1	p74	HynVgp019		orf19 p74	P74		YP_473207.1		p74 CDS	316	948	3	C -> T	TAC -> TAT	18192	SNP (transition)	None	0.0004	0.882	T	16038
G	Polymorphism	20789	20789	1	none	1	p74	HynVgp019		orf19 p74	P74		YP_473207.1		p74 CDS	317	951	3	A -> G	GTA -> GTG	18328	SNP (transition)	None	0.0001	0.998	G	18286
T	Polymorphism	20798	20798	1	none	1	p74	HynVgp019		orf19 p74	P74		YP_473207.1		p74 CDS	320	960	3	C -> T	GGC -> GGT	18599	SNP (transition)	None	0.002	0.936	T	17414
A	Polymorphism	20800	20800	1	none	1	p74	HynVgp019		orf19 p74	P74		YP_473207.1	A -> E	p74 CDS	321	962	2	C -> A	GCG -> GAG	18736	SNP (transversion)	Substitution	0.185	0.794	A	14883
A	Polymorphism	20817	20817	1	none	1	p74	HynVgp019		orf19 p74	P74		YP_473207.1	D -> N	p74 CDS	327	979	1	G -> A	GAC -> AAC	18836	SNP (transition)	Substitution	0.0001	0.995	A	18746
T	Polymorphism	20826	20826	1	none	1	p74	HynVgp019		orf19 p74	P74		YP_473207.1	A -> S	p74 CDS	330	988	1	G -> T	GCT -> TCT	19063	SNP (transversion)	Substitution	0.0004	0.998	T	19021
A	Polymorphism	20885	20885	1	none	1	p74	HynVgp019		orf19 p74	P74		YP_473207.1		p74 CDS	349	1047	3	G -> A	GAG -> GAA	18594	SNP (transition)	None	0.0003	0.997	A	18532
C	Polymorphism	20888	20888	1	none	1	p74	HynVgp019		orf19 p74	P74		YP_473207.1		p74 CDS	350	1050	3	T -> C	GAT -> GAC	18678	SNP (transition)	None	0.0001	0.998	C	18647
C	Polymorphism	20912	20912	1	none	1	p74	HynVgp019		orf19 p74	P74		YP_473207.1		p74 CDS	358	1074	3	A -> C	GCA -> GCC	19060	SNP (transversion)	None	0.001	0.999	C	19041
T	Polymorphism	20936	20936	1	none	1	p74	HynVgp019		orf19 p74	P74		YP_473207.1		p74 CDS	366	1098	3	C -> T	CTC -> CTT	19531	SNP (transition)	None	0.0002	0.998	T	19487
T	Polymorphism	20948	20948	1	none	1	p74	HynVgp019		orf19 p74	P74		YP_473207.1		p74 CDS	370	1110	3	C -> T	TTC -> TTT	19966	SNP (transition)	None	0.0001	0.998	T	19936
A	Polymorphism	20960	20960	1	none	1	p74	HynVgp019		orf19 p74	P74		YP_473207.1		p74 CDS	374	1122	3	G -> A	CTG -> CTA	20879	SNP (transition)	None	0.0002	0.998	A	20831
G	Polymorphism	20975	20975	1	none	1	p74	HynVgp019		orf19 p74	P74		YP_473207.1		p74 CDS	379	1137	3	T -> G	ACT -> ACG	21771	SNP (transversion)	None	0.002	0.998	G	21721
G	Polymorphism	20978	20978	1	none	1	p74	HynVgp019		orf19 p74	P74		YP_473207.1		p74 CDS	380	1140	3	A -> G	GCA -> GCG	21808	SNP (transition)	None	0.0001	0.999	G	21784
G	Polymorphism	20993	20993	1	none	1	p74	HynVgp019		orf19 p74	P74		YP_473207.1		p74 CDS	385	1155	3	C -> G	CTC -> CTG	21962	SNP (transversion)	None	0.0002	0.999	G	21945
A	Polymorphism	21000	21000	1	none	1	p74	HynVgp019		orf19 p74	P74		YP_473207.1	V -> M	p74 CDS	388	1162	1	G -> A	GTG -> ATG	22058	SNP (transition)	Substitution	0.0002	0.999	A	22035
G	Polymorphism	21014	21014	1	none	1	p74	HynVgp019		orf19 p74	P74		YP_473207.1		p74 CDS	392	1176	3	A -> G	ACA -> ACG	22016	SNP (transition)	None	0.0002	0.999	G	21985
G	Polymorphism	21023	21023	1	none	1	p74	HynVgp019		orf19 p74	P74		YP_473207.1		p74 CDS	395	1185	3	C -> G	CGC -> CGG	22072	SNP (transversion)	None	0.0001	0.999	G	22049
T	Polymorphism	21063	21063	1	none	1	p74	HynVgp019		orf19 p74	P74		YP_473207.1		p74 CDS	409	1225	1	C -> T	CTA -> TTA	21458	SNP (transition)	None	5e-05	0.998	T	21420
T	Polymorphism	21071	21071	1	none	1	p74	HynVgp019		orf19 p74	P74		YP_473207.1		p74 CDS	411	1233	3	C -> T	CAC -> CAT	21830	SNP (transition)	None	0.0002	0.998	T	21778
T	Polymorphism	21092	21092	1	none	1	p74	HynVgp019		orf19 p74	P74		YP_473207.1		p74 CDS	418	1254	3	C -> T	ATC -> ATT	22483	SNP (transition)	None	0.0001	0.998	T	22432
G	Polymorphism	21095	21095	1	none	1	p74	HynVgp019		orf19 p74	P74		YP_473207.1		p74 CDS	419	1257	3	A -> G	AGA -> AGG	22496	SNP (transition)	None	4e-05	0.999	G	22477
A	Polymorphism	21098	21098	1	none	1	p74	HynVgp019		orf19 p74	P74		YP_473207.1		p74 CDS	420	1260	3	G -> A	ACG -> ACA	22661	SNP (transition)	None	0.0002	0.998	A	22617
T	Polymorphism	21104	21104	1	none	1	p74	HynVgp019		orf19 p74	P74		YP_473207.1		p74 CDS	422	1266	3	C -> T	ACC -> ACT	22504	SNP (transition)	None	4e-05	0.999	T	22471
G	Polymorphism	21116	21116	1	none	1	p74	HynVgp019		orf19 p74	P74		YP_473207.1		p74 CDS	426	1278	3	A -> G	AAA -> AAG	22048	SNP (transition)	None	0.0001	0.999	G	22022
G	Polymorphism	21122	21122	1	none	1	p74	HynVgp019		orf19 p74	P74		YP_473207.1		p74 CDS	428	1284	3	A -> G	CTA -> CTG	21758	SNP (transition)	None	0.0001	0.999	G	21747
C	Polymorphism	21137	21137	1	none	1	p74	HynVgp019		orf19 p74	P74		YP_473207.1		p74 CDS	433	1299	3	T -> C	ATT -> ATC	21703	SNP (transition)	None	0.0001	0.999	C	21685
T	Polymorphism	21215	21215	1	none	1	p74	HynVgp019		orf19 p74	P74		YP_473207.1		p74 CDS	459	1377	3	C -> T	TTC -> TTT	22154	SNP (transition)	None	5e-05	0.999	T	22130
T	Polymorphism	21218	21218	1	none	1	p74	HynVgp019		orf19 p74	P74		YP_473207.1		p74 CDS	460	1380	3	C -> T	GGC -> GGT	22011	SNP (transition)	None	0.0001	0.996	T	21929
G	Polymorphism	21236	21236	1	none	1	p74	HynVgp019		orf19 p74	P74		YP_473207.1		p74 CDS	466	1398	3	A -> G	CCA -> CCG	20487	SNP (transition)	None	0.0001	0.999	G	20462
C	Polymorphism	21245	21245	1	none	1	p74	HynVgp019		orf19 p74	P74		YP_473207.1		p74 CDS	469	1407	3	T -> C	TTT -> TTC	20189	SNP (transition)	None	0.0002	0.999	C	20163
T	Polymorphism	21266	21266	1	none	1	p74	HynVgp019		orf19 p74	P74		YP_473207.1		p74 CDS	476	1428	3	C -> T	ACC -> ACT	19271	SNP (transition)	None	0.0003	0.998	T	19239
T	Polymorphism	21272	21272	1	none	1	p74	HynVgp019		orf19 p74	P74		YP_473207.1		p74 CDS	478	1434	3	C -> T	CTC -> CTT	19202	SNP (transition)	None	0.0002	0.997	T	19149
C	Polymorphism	21278	21278	1	none	1	p74	HynVgp019		orf19 p74	P74		YP_473207.1		p74 CDS	480	1440	3	A -> C	GCA -> GCC	19265	SNP (transversion)	None	0.001	0.998	C	19233
G	Polymorphism	21290	21290	1	none	1	p74	HynVgp019		orf19 p74	P74		YP_473207.1		p74 CDS	484	1452	3	T -> G	ACT -> ACG	19124	SNP (transversion)	None	0.001	0.998	G	19090
C	Polymorphism	21296	21296	1	none	1	p74	HynVgp019		orf19 p74	P74		YP_473207.1		p74 CDS	486	1458	3	T -> C	GAT -> GAC	19157	SNP (transition)	None	0.0003	0.999	C	19141
C	Polymorphism	21299	21299	1	none	1	p74	HynVgp019		orf19 p74	P74		YP_473207.1		p74 CDS	487	1461	3	T -> C	GCT -> GCC	19187	SNP (transition)	None	0.0003	0.999	C	19171
G	Polymorphism	21311	21311	1	none	1	p74	HynVgp019		orf19 p74	P74		YP_473207.1		p74 CDS	491	1473	3	A -> G	CGA -> CGG	19120	SNP (transition)	None	0.0001	0.999	G	19096
G	Polymorphism	21318	21318	1	none	1	p74	HynVgp019		orf19 p74	P74		YP_473207.1	I -> V	p74 CDS	494	1480	1	A -> G	ATA -> GTA	18882	SNP (transition)	Substitution	0.0001	0.999	G	18861
G	Polymorphism	21335	21335	1	none	1	p74	HynVgp019		orf19 p74	P74		YP_473207.1		p74 CDS	499	1497	3	A -> G	GAA -> GAG	18554	SNP (transition)	None	0.0001	0.999	G	18536
C	Polymorphism	21338	21338	1	none	1	p74	HynVgp019		orf19 p74	P74		YP_473207.1		p74 CDS	500	1500	3	T -> C	TTT -> TTC	18334	SNP (transition)	None	0.0001	0.999	C	18307
G	Polymorphism	21359	21359	1	none	1	p74	HynVgp019		orf19 p74	P74		YP_473207.1		p74 CDS	507	1521	3	A -> G	ACA -> ACG	17838	SNP (transition)	None	0.0001	0.999	G	17822
C	Polymorphism	21371	21371	1	none	1	p74	HynVgp019		orf19 p74	P74		YP_473207.1		p74 CDS	511	1533	3	T -> C	GCT -> GCC	17763	SNP (transition)	None		1	C	17757
G	Polymorphism	21374	21374	1	none	1	p74	HynVgp019		orf19 p74	P74		YP_473207.1		p74 CDS	512	1536	3	T -> G	ACT -> ACG	17748	SNP (transversion)	None	0.001	0.999	G	17732
C	Polymorphism	21377	21377	1	none	1	p74	HynVgp019		orf19 p74	P74		YP_473207.1		p74 CDS	513	1539	3	T -> C	TTT -> TTC	17732	SNP (transition)	None		0.999	C	17716
G	Polymorphism	21384	21384	1	none	1	p74	HynVgp019		orf19 p74	P74		YP_473207.1	L -> V	p74 CDS	516	1546	1	C -> G	CTG -> GTG	17712	SNP (transversion)	Substitution	0.0002	0.999	G	17692
T	Polymorphism	21398	21398	1	none	1	p74	HynVgp019		orf19 p74	P74		YP_473207.1		p74 CDS	520	1560	3	C -> T	CTC -> CTT	17685	SNP (transition)	None	0.0001	0.999	T	17668
T	Polymorphism	21414	21414	1	none	1	p74	HynVgp019		orf19 p74	P74		YP_473207.1		p74 CDS	526	1576	1	C -> T	CTG -> TTG	17249	SNP (transition)	None	0.0001	0.997	T	17189
A	Polymorphism	21419	21419	1	none	1	p74	HynVgp019		orf19 p74	P74		YP_473207.1		p74 CDS	527	1581	3	G -> A	GAG -> GAA	17219	SNP (transition)	None		0.992	A	17079
C	Polymorphism	21425	21425	1	none	1	p74	HynVgp019		orf19 p74	P74		YP_473207.1		p74 CDS	529	1587	3	T -> C	AAT -> AAC	17173	SNP (transition)	None	0.0002	0.999	C	17149
A	Polymorphism	21437	21437	1	none	1	p74	HynVgp019		orf19 p74	P74		YP_473207.1		p74 CDS	533	1599	3	G -> A	CAG -> CAA	16885	SNP (transition)	None		0.998	A	16850
C	Polymorphism	21441	21441	1	none	1	p74	HynVgp019		orf19 p74	P74		YP_473207.1		p74 CDS	535	1603	1	T -> C	TTG -> CTG	16853	SNP (transition)	None	0.0002	0.999	C	16831
C	Polymorphism	21461	21461	1	none	1	p74	HynVgp019		orf19 p74	P74		YP_473207.1	E -> D	p74 CDS	541	1623	3	A -> C	GAA -> GAC	16567	SNP (transversion)	Substitution	0.002	0.998	C	16531
C	Polymorphism	21467	21467	1	none	1	p74	HynVgp019		orf19 p74	P74		YP_473207.1		p74 CDS	543	1629	3	T -> C	ATT -> ATC	16473	SNP (transition)	None	0.0001	0.999	C	16451
T	Polymorphism	21476	21476	1	none	1	p74	HynVgp019		orf19 p74	P74		YP_473207.1		p74 CDS	546	1638	3	C -> T	TTC -> TTT	16512	SNP (transition)	None	0.0002	0.999	T	16498
T	Polymorphism	21530	21530	1	none	1	p74	HynVgp019		orf19 p74	P74		YP_473207.1		p74 CDS	564	1692	3	C -> T	CGC -> CGT	14583	SNP (transition)	None	0.0002	0.999	T	14569
A	Polymorphism	21545	21545	1	none	1	p74	HynVgp019		orf19 p74	P74		YP_473207.1		p74 CDS	569	1707	3	G -> A	CAG -> CAA	14797	SNP (transition)	None		0.998	A	14774
A	Polymorphism	21560	21560	1	none	1	p74	HynVgp019		orf19 p74	P74		YP_473207.1		p74 CDS	574	1722	3	G -> A	CAG -> CAA	14719	SNP (transition)	None	0.0001	0.999	A	14702
G	Polymorphism	21566	21566	1	none	1	p74	HynVgp019		orf19 p74	P74		YP_473207.1		p74 CDS	576	1728	3	A -> G	ACA -> ACG	14662	SNP (transition)	None	0.0002	0.998	G	14638
G	Polymorphism	21573	21573	1	none	1	p74	HynVgp019		orf19 p74	P74		YP_473207.1	S -> A	p74 CDS	579	1735	1	T -> G	TCA -> GCA	14489	SNP (transversion)	Substitution	0.003	0.996	G	14434
A	Polymorphism	21608	21608	1	none	1	p74	HynVgp019		orf19 p74	P74		YP_473207.1		p74 CDS	590	1770	3	T -> A	GTT -> GTA	14491	SNP (transversion)	None	0.001	0.998	A	14456
T	Polymorphism	21623	21623	1	none	1	p74	HynVgp019		orf19 p74	P74		YP_473207.1		p74 CDS	595	1785	3	C -> T	TTC -> TTT	14277	SNP (transition)	None	0.0002	0.998	T	14253
A	Polymorphism	21626	21626	1	none	1	p74	HynVgp019		orf19 p74	P74		YP_473207.1		p74 CDS	596	1788	3	G -> A	TTG -> TTA	14271	SNP (transition)	None	0.0001	0.998	A	14249
G	Polymorphism	21638	21638	1	none	1	p74	HynVgp019		orf19 p74	P74		YP_473207.1		p74 CDS	600	1800	3	A -> G	GGA -> GGG	14178	SNP (transition)	None	0.0001	0.998	G	14156
C	Polymorphism	21694	21694	1	none	1	p74	HynVgp019		orf19 p74	P74		YP_473207.1	V -> A	p74 CDS	619	1856	2	T -> C	GTA -> GCA	13250	SNP (transition)	Substitution	0.0002	0.997	C	13213
T	Polymorphism	21705	21705	1	none	1	p74	HynVgp019		orf19 p74	P74		YP_473207.1	M -> L	p74 CDS	623	1867	1	A -> T	ATG -> TTG	13444	SNP (transversion)	Substitution	0.001	0.998	T	13419
C	Polymorphism	21719	21719	1	none	1	p74	HynVgp019		orf19 p74	P74		YP_473207.1		p74 CDS	627	1881	3	T -> C	TAT -> TAC	13608	SNP (transition)	None	0.0001	0.996	C	13551
T	Polymorphism	21723	21723	1	none	1	p74	HynVgp019		orf19 p74	P74		YP_473207.1	I -> L	p74 CDS	629	1885	1	A -> T	ATA -> TTA	13783	SNP (transversion)	Substitution	0.002	0.998	T	13755
C	Polymorphism	21749	21749	1	none	1	p74	HynVgp019		orf19 p74	P74		YP_473207.1		p74 CDS	637	1911	3	T -> C	TTT -> TTC	14160	SNP (transition)	None	0.0003	0.996	C	14106
C	Polymorphism	21758	21758	1	none	1	p74	HynVgp019		orf19 p74	P74		YP_473207.1		p74 CDS	640	1920	3	A -> C	ATA -> ATC	14344	SNP (transversion)	None	0.004	0.996	C	14281
G	Polymorphism	21767	21767	1	none	1	p74	HynVgp019		orf19 p74	P74		YP_473207.1		p74 CDS	643	1929	3	A -> G	TTA -> TTG	14364	SNP (transition)	None	0.0002	0.997	G	14320
p10 CDS	CDS	21770	22036	267	reverse	1	p10	HynVgp020	CDS	orf20 p10	P10	1	YP_473208.1
p10 gene	gene	21770	22036	267	reverse	1	p10	HynVgp020	gene
A	Polymorphism	21806	21806	1	none	1	p10	HynVgp020		orf20 p10	P10		YP_473208.1		p10 CDS	77	231	3	G -> A	AAC -> AAT	14725	SNP (transition)	None		0.998	A	14699
C	Polymorphism	21833	21833	1	none	1	p10	HynVgp020		orf20 p10	P10		YP_473208.1		p10 CDS	68	204	3	G -> C	CCC -> CCG	15086	SNP (transversion)	None		0.997	C	15045
A	Polymorphism	21838	21838	1	none	1	p10	HynVgp020		orf20 p10	P10		YP_473208.1	V -> L	p10 CDS	67	199	1	C -> A	GTA -> TTA	14970	SNP (transversion)	Substitution	0.002	0.997	A	14922
A	Polymorphism	21862	21862	1	none	1	p10	HynVgp020		orf20 p10	P10		YP_473208.1		p10 CDS	59	175	1	G -> A	CTG -> TTG	14995	SNP (transition)	None	0.0002	0.996	A	14932
G	Polymorphism	21866	21866	1	none	1	p10	HynVgp020		orf20 p10	P10		YP_473208.1		p10 CDS	57	171	3	A -> G	GAT -> GAC	14962	SNP (transition)	None	0.0003	0.999	G	14941
G	Polymorphism	21878	21878	1	none	1	p10	HynVgp020		orf20 p10	P10		YP_473208.1		p10 CDS	53	159	3	A -> G	ACT -> ACC	14766	SNP (transition)	None	0.0002	0.998	G	14740
C	Polymorphism	21905	21905	1	none	1	p10	HynVgp020		orf20 p10	P10		YP_473208.1		p10 CDS	44	132	3	T -> C	CAA -> CAG	15161	SNP (transition)	None	0.0003	0.999	C	15146
A	Polymorphism	21932	21932	1	none	1	p10	HynVgp020		orf20 p10	P10		YP_473208.1		p10 CDS	35	105	3	C -> A	GTG -> GTT	15865	SNP (transversion)	None	0.0003	0.999	A	15848
C	Polymorphism	21935	21935	1	none	1	p10	HynVgp020		orf20 p10	P10		YP_473208.1		p10 CDS	34	102	3	T -> C	AAA -> AAG	15927	SNP (transition)	None	0.0003	0.999	C	15905
A	Polymorphism	21986	21986	1	none	1	p10	HynVgp020		orf20 p10	P10		YP_473208.1		p10 CDS	17	51	3	G -> A	GTC -> GTT	15574	SNP (transition)	None	0.0001	0.998	A	15549
C	Polymorphism	21992	21992	1	none	1	p10	HynVgp020		orf20 p10	P10		YP_473208.1		p10 CDS	15	45	3	T -> C	CAA -> CAG	15562	SNP (transition)	None	0.0002	0.998	C	15531
A	Polymorphism	22047	22047	1	none	1													G -> A		15240	SNP (transition)			0.999	A	15227
G	Polymorphism	22070	22070	1	none	1													A -> G		15170	SNP (transition)			0.989	G	15004
A	Polymorphism	22073	22073	1	none	1													G -> A		15344	SNP (transition)		0.0001	0.992	A	15220
T	Polymorphism	22079	22079	1	none	1													G -> T		15432	SNP (transversion)		0.0001	0.998	T	15398
p26 CDS	CDS	22092	22790	699	reverse	1	p26	HynVgp021	CDS	orf21 p26	P26	1	YP_473209.1
p26 gene	gene	22092	22790	699	reverse	1	p26	HynVgp021	gene
T	Polymorphism	22095	22095	1	none	1	p26	HynVgp021		orf21 p26	P26		YP_473209.1		p26 CDS	232	696	3	A -> T	GTT -> GTA	16592	SNP (transversion)	None	0.001	0.999	T	16570
C	Polymorphism	22105	22105	1	none	1	p26	HynVgp021		orf21 p26	P26		YP_473209.1	V -> G	p26 CDS	229	686	2	A -> C	GTT -> GGT	17211	SNP (transversion)	Substitution	0.001	0.999	C	17187
A	Polymorphism	22131	22131	1	none	1	p26	HynVgp021		orf21 p26	P26		YP_473209.1		p26 CDS	220	660	3	G -> A	CAC -> CAT	18426	SNP (transition)	None	0.0001	0.974	A	17940
T	Polymorphism	22147	22147	1	none	1	p26	HynVgp021		orf21 p26	P26		YP_473209.1	A -> E	p26 CDS	215	644	2	G -> T	GCA -> GAA	18956	SNP (transversion)	Substitution	0.001	0.996	T	18877
C	Polymorphism	22191	22191	1	none	1	p26	HynVgp021		orf21 p26	P26		YP_473209.1		p26 CDS	200	600	3	T -> C	CTA -> CTG	20866	SNP (transition)	None	5e-05	0.993	C	20720
G	Polymorphism	22215	22215	1	none	1	p26	HynVgp021		orf21 p26	P26		YP_473209.1		p26 CDS	192	576	3	A -> G	GGT -> GGC	21482	SNP (transition)	None	0.0003	0.999	G	21452
C	Polymorphism	22233	22233	1	none	1	p26	HynVgp021		orf21 p26	P26		YP_473209.1		p26 CDS	186	558	3	G -> C	TCC -> TCG	20946	SNP (transversion)	None	0.0001	0.998	C	20900
T	Polymorphism	22245	22245	1	none	1	p26	HynVgp021		orf21 p26	P26		YP_473209.1		p26 CDS	182	546	3	C -> T	GCG -> GCA	20601	SNP (transition)	None	0.0002	0.998	T	20562
T	Polymorphism	22251	22251	1	none	1	p26	HynVgp021		orf21 p26	P26		YP_473209.1		p26 CDS	180	540	3	C -> T	TTG -> TTA	20560	SNP (transition)	None	0.0001	0.999	T	20543
A	Polymorphism	22260	22260	1	none	1	p26	HynVgp021		orf21 p26	P26		YP_473209.1		p26 CDS	177	531	3	G -> A	TAC -> TAT	20811	SNP (transition)	None	0.0003	0.999	A	20786
C	Polymorphism	22275	22275	1	none	1	p26	HynVgp021		orf21 p26	P26		YP_473209.1		p26 CDS	172	516	3	T -> C	ACA -> ACG	21591	SNP (transition)	None	0.0003	0.999	C	21564
A	Polymorphism	22297	22297	1	none	1	p26	HynVgp021		orf21 p26	P26		YP_473209.1	A -> V	p26 CDS	165	494	2	G -> A	GCC -> GTC	22297	SNP (transition)	Substitution	0.0002	0.999	A	22269
T	Polymorphism	22311	22311	1	none	1	p26	HynVgp021		orf21 p26	P26		YP_473209.1		p26 CDS	160	480	3	A -> T	GCT -> GCA	22564	SNP (transversion)	None	0.001	0.998	T	22521
A	Polymorphism	22335	22335	1	none	1	p26	HynVgp021		orf21 p26	P26		YP_473209.1		p26 CDS	152	456	3	C -> A	GCG -> GCT	22171	SNP (transversion)	None	0.0005	0.999	A	22154
T	Polymorphism	22362	22362	1	none	1	p26	HynVgp021		orf21 p26	P26		YP_473209.1		p26 CDS	143	429	3	A -> T	CGT -> CGA	21790	SNP (transversion)	None	0.001	0.999	T	21765
T	Polymorphism	22374	22374	1	none	1	p26	HynVgp021		orf21 p26	P26		YP_473209.1		p26 CDS	139	417	3	C -> T	GTG -> GTA	22169	SNP (transition)	None	0.0002	0.998	T	22135
T	Polymorphism	22377	22377	1	none	1	p26	HynVgp021		orf21 p26	P26		YP_473209.1		p26 CDS	138	414	3	C -> T	CCG -> CCA	22351	SNP (transition)	None	0.0002	0.999	T	22319
T	Polymorphism	22383	22383	1	none	1	p26	HynVgp021		orf21 p26	P26		YP_473209.1		p26 CDS	136	408	3	A -> T	CTT -> CTA	22646	SNP (transversion)	None	0.0004	0.998	T	22608
T	Polymorphism	22401	22401	1	none	1	p26	HynVgp021		orf21 p26	P26		YP_473209.1		p26 CDS	130	390	3	A -> T	CGT -> CGA	22609	SNP (transversion)	None	0.0002	0.999	T	22579
A	Polymorphism	22412	22412	1	none	1	p26	HynVgp021		orf21 p26	P26		YP_473209.1	M -> L	p26 CDS	127	379	1	T -> A	ATG -> TTG	22382	SNP (transversion)	Substitution	0.001	0.997	A	22321
C	Polymorphism	22416	22416	1	none	1	p26	HynVgp021		orf21 p26	P26		YP_473209.1		p26 CDS	125	375	3	T -> C	ACA -> ACG	22394	SNP (transition)	None		0.999	C	22380
C	Polymorphism	22425	22425	1	none	1	p26	HynVgp021		orf21 p26	P26		YP_473209.1		p26 CDS	122	366	3	T -> C	TCA -> TCG	22136	SNP (transition)	None	0.0001	0.999	C	22115
A	Polymorphism	22435	22435	1	none	1	p26	HynVgp021		orf21 p26	P26		YP_473209.1	R -> M	p26 CDS	119	356	2	C -> A	AGG -> ATG	21975	SNP (transversion)	Substitution	0.007	0.99	A	21761
T	Polymorphism	22442	22442	1	none	1	p26	HynVgp021		orf21 p26	P26		YP_473209.1	D -> N	p26 CDS	117	349	1	C -> T	GAC -> AAC	21559	SNP (transition)	Substitution	0.0001	0.999	T	21536
G	Polymorphism	22452	22452	1	none	1	p26	HynVgp021		orf21 p26	P26		YP_473209.1		p26 CDS	113	339	3	A -> G	CCT -> CCC	21392	SNP (transition)	None		0.999	G	21378
C	Polymorphism	22458	22458	1	none	1	p26	HynVgp021		orf21 p26	P26		YP_473209.1		p26 CDS	111	333	3	T -> C	GGA -> GGG	21235	SNP (transition)	None	0.0002	0.999	C	21219
G	Polymorphism	22473	22473	1	none	1	p26	HynVgp021		orf21 p26	P26		YP_473209.1		p26 CDS	106	318	3	A -> G	GAT -> GAC	21256	SNP (transition)	None	0.0001	0.998	G	21223
G	Polymorphism	22476	22476	1	none	1	p26	HynVgp021		orf21 p26	P26		YP_473209.1		p26 CDS	105	315	3	A -> G	CGT -> CGC	21198	SNP (transition)	None	0.0004	0.999	G	21179
T	Polymorphism	22512	22512	1	none	1	p26	HynVgp021		orf21 p26	P26		YP_473209.1		p26 CDS	93	279	3	G -> T	GGC -> GGA	20674	SNP (transversion)	None	0.0003	0.999	T	20653
C	Polymorphism	22524	22524	1	none	1	p26	HynVgp021		orf21 p26	P26		YP_473209.1		p26 CDS	89	267	3	T -> C	CGA -> CGG	20866	SNP (transition)	None	0.0002	0.999	C	20854
G	Polymorphism	22542	22542	1	none	1	p26	HynVgp021		orf21 p26	P26		YP_473209.1		p26 CDS	83	249	3	A -> G	TAT -> TAC	20326	SNP (transition)	None	0.0001	0.999	G	20308
A	Polymorphism	22545	22545	1	none	1	p26	HynVgp021		orf21 p26	P26		YP_473209.1		p26 CDS	82	246	3	G -> A	AAC -> AAT	20251	SNP (transition)	None		0.998	A	20206
G	Polymorphism	22554	22554	1	none	1	p26	HynVgp021		orf21 p26	P26		YP_473209.1		p26 CDS	79	237	3	A -> G	ACT -> ACC	19852	SNP (transition)	None	0.0002	0.999	G	19829
G	Polymorphism	22575	22575	1	none	1	p26	HynVgp021		orf21 p26	P26		YP_473209.1		p26 CDS	72	216	3	A -> G	TAT -> TAC	19060	SNP (transition)	None	0.0001	0.999	G	19048
C	Polymorphism	22589	22589	1	none	1	p26	HynVgp021		orf21 p26	P26		YP_473209.1	S -> A	p26 CDS	68	202	1	A -> C	TCG -> GCG	18250	SNP (transversion)	Substitution	0.001	0.999	C	18226
C	Polymorphism	22593	22593	1	none	1	p26	HynVgp021		orf21 p26	P26		YP_473209.1	F -> L	p26 CDS	66	198	3	A -> C	TTT -> TTG	18435	SNP (transversion)	Substitution	0.001	0.999	C	18422
G	Polymorphism	22609	22609	1	none	1	p26	HynVgp021		orf21 p26	P26		YP_473209.1	L -> S	p26 CDS	61	182	2	A -> G	TTG -> TCG	17875	SNP (transition)	Substitution	0.0001	0.999	G	17861
G	Polymorphism	22644	22644	1	none	1	p26	HynVgp021		orf21 p26	P26		YP_473209.1		p26 CDS	49	147	3	A -> G	GCT -> GCC	16873	SNP (transition)	None	0.0001	0.999	G	16851
A	Polymorphism	22656	22656	1	none	1	p26	HynVgp021		orf21 p26	P26		YP_473209.1		p26 CDS	45	135	3	G -> A	TTC -> TTT	16407	SNP (transition)	None	0.0001	0.999	A	16391
C	Polymorphism	22659	22659	1	none	1	p26	HynVgp021		orf21 p26	P26		YP_473209.1		p26 CDS	44	132	3	T -> C	CAA -> CAG	16175	SNP (transition)	None	0.0001	0.999	C	16161
G	Polymorphism	22682	22682	1	none	1	p26	HynVgp021		orf21 p26	P26		YP_473209.1	E -> Q	p26 CDS	37	109	1	C -> G	GAA -> CAA	15160	SNP (transversion)	Substitution	0.0003	0.998	G	15127
G	Polymorphism	22698	22698	1	none	1	p26	HynVgp021		orf21 p26	P26		YP_473209.1		p26 CDS	31	93	3	A -> G	GGT -> GGC	14619	SNP (transition)	None	0.0004	0.997	G	14581
G	Polymorphism	22701	22701	1	none	1	p26	HynVgp021		orf21 p26	P26		YP_473209.1		p26 CDS	30	90	3	A -> G	CCT -> CCC	14571	SNP (transition)	None	0.0004	0.999	G	14557
G	Polymorphism	22716	22716	1	none	1	p26	HynVgp021		orf21 p26	P26		YP_473209.1		p26 CDS	25	75	3	A -> G	GTT -> GTC	14420	SNP (transition)	None	0.0001	0.999	G	14409
G	Polymorphism	22719	22719	1	none	1	p26	HynVgp021		orf21 p26	P26		YP_473209.1		p26 CDS	24	72	3	A -> G	TTT -> TTC	14263	SNP (transition)	None	0.0001	0.999	G	14245
A	Polymorphism	22764	22764	1	none	1	p26	HynVgp021		orf21 p26	P26		YP_473209.1		p26 CDS	9	27	3	G -> A	TTC -> TTT	13312	SNP (transition)	None		0.999	A	13303
C	Polymorphism	22767	22767	1	none	1	p26	HynVgp021		orf21 p26	P26		YP_473209.1		p26 CDS	8	24	3	T -> C	AAA -> AAG	13295	SNP (transition)	None		0.999	C	13279
T	Polymorphism	22772	22772	1	none	1	p26	HynVgp021		orf21 p26	P26		YP_473209.1	V -> I	p26 CDS	7	19	1	C -> T	GTA -> ATA	13252	SNP (transition)	Substitution	0.0003	0.999	T	13233
T	Polymorphism	22781	22781	1	none	1	p26	HynVgp021		orf21 p26	P26		YP_473209.1	Q -> K	p26 CDS	4	10	1	G -> T	CAA -> AAA	13163	SNP (transversion)	Substitution	0.001	0.998	T	13141
C	Polymorphism	22791	22791	1	none	1													T -> C		13275	SNP (transition)		0.0001	0.997	C	13241
T	Polymorphism	22811	22811	1	none	1													G -> T		13092	SNP (transversion)		0.002	0.996	T	13044
T	Polymorphism	22833	22833	1	none	1													C -> T		12111	SNP (transition)		0.0002	0.998	T	12087
G	Polymorphism	22846	22846	1	none	1													A -> G		10693	SNP (transition)		0.0001	0.999	G	10678
T	Polymorphism	22850	22850	1	none	1													A -> T		10324	SNP (transversion)		0.001	0.998	T	10302
C	Polymorphism	22862	22862	1	none	1													T -> C		9266	SNP (transition)		0.0001	0.998	C	9250
T	Polymorphism	22864	22864	1	none	1													A -> T		9110	SNP (transversion)		0.002	0.995	T	9068
G	Polymorphism	22868	22868	1	none	1													A -> G		8763	SNP (transition)			0.998	G	8746
A	Polymorphism	22885	22885	1	none	1													G -> A		8172	SNP (transition)		0.001	0.997	A	8150
G	Polymorphism	22887	22887	1	none	1													A -> G		8012	SNP (transition)			0.997	G	7991
C	Polymorphism	22904	22904	1	none	1													T -> C		7060	SNP (transition)			0.999	C	7052
T	Polymorphism	22907	22907	1	none	1													A -> T		6890	SNP (transversion)		0.001	0.995	T	6853
C	Polymorphism	22922	22922	1	none	1													T -> C		5541	SNP (transition)			0.999	C	5538
A	Polymorphism	22926	22926	1	none	1													T -> A		5138	SNP (transversion)		0.001	0.998	A	5130
G	Polymorphism	22932	22932	1	none	1													T -> G		4591	SNP (transversion)		0.001	0.999	G	4585
T	Polymorphism	22940	22940	1	none	1													C -> T		3943	SNP (transition)			0.998	T	3936
A	Polymorphism	22942	22942	1	none	1													G -> A		3718	SNP (transition)			0.999	A	3715
ORF22 peptide CDS	CDS	22954	23529	576	forward	1		HynVgp022	CDS	orf22	ORF22 peptide	1	YP_473210.1
gene	gene	22954	23529	576	forward	1		HynVgp022
A	Polymorphism	23526	23526	1	none	1		HynVgp022		orf22	ORF22 peptide		YP_473210.1		ORF22 peptide CDS	191	573	3	G -> A	GTG -> GTA	8082	SNP (transition)	None	0.0001	0.999	A	8077
T	Polymorphism	23528	23528	1	none	1		HynVgp022		orf22	ORF22 peptide		YP_473210.1		ORF22 peptide CDS	192	575	2	A -> T		8291	SNP (transversion)	Extension	0.001	0.999	T	8279
A	Polymorphism	23533	23533	1	none	1													T -> A		8873	SNP (transversion)		0.001	0.999	A	8861
C	Polymorphism	23538	23538	1	none	1													T -> C		9428	SNP (transition)		0.0003	0.998	C	9407
T	Polymorphism	23544	23544	1	none	1													A -> T		10070	SNP (transversion)		0.002	0.998	T	10049
alkexo CDS	CDS	23549	24811	1263	reverse	1	alkexo	HynVgp023	CDS	orf23 alkexo	Alkaline exonuclease	1	YP_473211.1
alkexo gene	gene	23549	24811	1263	reverse	1	alkexo	HynVgp023	gene
C	Polymorphism	23553	23553	1	none	1	alkexo	HynVgp023		orf23 alkexo	Alkaline exonuclease		YP_473211.1	N -> S	alkexo CDS	420	1259	2	T -> C	AAT -> AGT	10835	SNP (transition)	Substitution	0.0002	0.998	C	10809
T	Polymorphism	23567	23567	1	none	1	alkexo	HynVgp023		orf23 alkexo	Alkaline exonuclease		YP_473211.1	N -> K	alkexo CDS	415	1245	3	A -> T	AAT -> AAA	12476	SNP (transversion)	Substitution	0.001	0.998	T	12451
C	Polymorphism	23579	23579	1	none	1	alkexo	HynVgp023		orf23 alkexo	Alkaline exonuclease		YP_473211.1		alkexo CDS	411	1233	3	T -> C	TTA -> TTG	13572	SNP (transition)	None	0.0003	0.997	C	13536
A	Polymorphism	23586	23586	1	none	1	alkexo	HynVgp023		orf23 alkexo	Alkaline exonuclease		YP_473211.1	S -> L	alkexo CDS	409	1226	2	G -> A	TCG -> TTG	14202	SNP (transition)	Substitution	0.0003	0.998	A	14175
G	Polymorphism	23592	23592	1	none	1	alkexo	HynVgp023		orf23 alkexo	Alkaline exonuclease		YP_473211.1	M -> T	alkexo CDS	407	1220	2	A -> G	ATG -> ACG	14286	SNP (transition)	Substitution	0.0003	0.997	G	14249
[truncated: 8,697 more rows]
