# Supplementary material for: Genomic analysis of two Chinese isolates of hyphantria cunea nucleopolyhedrovirus reveals a novel species of alphabaculovirus that infects hyphantria cunea drury (lepidoptera: arctiidae)
Source: BMC Genomics. 2022 May 13;23:367. doi: 10.1186/s12864-022-08604-7 (PMC9107115; doi:10.1186/s12864-022-08604-7)
Supplement: Supplementary file 6 — Additional file 6. [file 12864_2022_8604_MOESM6_ESM.xls]

## Sheet: S4
Table S4. The number of non-synonymous substitutions per base for each gene in different functional regions
ORF	Gene_Name	ORF size	NSS	NSSP	Categories	Function	Promoter
1	polh	738	0	0	Non-core genes	Structural	L
2	cap	1620	40	24.69	Non-core genes	Structural	L
3	pk1	825	6	7.27	Non-core genes	Transcription	L
4	hycu4	246	14	56.91	Non-core genes	unkown	L
5	pe38	1083	47	43.4	Non-core genes	Transcription	E,L
6	ie2	1128	52	46.1	Non-core genes	Transcription	E
7	hycu7	186	0	0	Non-core genes	unkown	E
8	ep32	939	50	53.25	Non-core genes	unkown	E
9	odv-e56	1131	14	12.38	core genes	Structural	E,L
10	ie1	1683	15	8.91	Non-core genes	Transcription	E
11	hycu11	579	13	22.45	Non-core genes	unkown	N
12	hycu12	288	5	17.36	Non-core genes	unkown	L
13	odv-e27	828	12	14.49	core genes	Structural	L
14	odv-e18	273	6	21.98	core genes	Structural	L
15	p49	1470	17	11.56	core genes	Structural	L
16	ie0	720	20	27.78	Non-core genes	Transcription	L
17	me53	1452	72	49.59	Non-core genes	Replication	E,L
18	hycu18	771	19	24.64	Non-core genes	unkown	L
19	p74	1935	18	9.3	core genes	Oral infection	L
20	p10	267	3	11.24	Non-core genes	Structural	E,L
21	p26	699	13	18.6	Non-core genes	Auxiliary	E
22	hycu22	576	0	0	Non-core genes	unkown	E
23	alkexo	1263	27	21.38	core genes	Replication	N
24	hycu24	729	42	57.61	Non-core genes	unkown	L
25	calyx	891	5	5.61	Non-core genes	Structural	L
26	gp16	309	3	9.71	Non-core genes	Structural	E,L
27	p24	588	19	32.31	Non-core genes	Structural	L
28	gp64	1530	19	12.42	Non-core genes	Structural	E,L
29	vcath	975	17	17.44	Non-core genes	Auxiliary	E,L
30	vchit	1662	19	11.43	Non-core genes	Auxiliary	L
31	lef-7	651	22	33.79	Non-core genes	Transcription	L
32	hycu32	732	24	32.79	Non-core genes	unkown	L
33	hycu33	249	11	44.18	Non-core genes	unkown	E
34	hycu34	279	11	39.43	Non-core genes	unkown	N
35	pif-1	1596	21	13.16	core genes	Oral infection	E,L
36	hycu36	681	37	54.33	Non-core genes	unkown	N
37	hycu37	294	3	10.2	Non-core genes	unkown	E
38	bro-a	510	6	11.76	Non-core genes	Auxiliary	N
39	pif-3	618	19	30.74	core genes	Oral infection	N
40	hycu40	1320	42	31.82	Non-core genes	unkown	N
41	hycu41	273	9	32.97	Non-core genes	unkown	N
42	hycu42	924	19	20.56	Non-core genes	unkown	L
43	hycu43	441	19	43.08	Non-core genes	unkown	N
44	hycu44	219	8	36.53	Non-core genes	unkown	E
45	pif-7	432	17	39.35	core genes	Oral infection	L
46	odv-ec43	1170	17	14.53	core genes	Oral infection	L
47	pif-9	303	9	29.7	Non-core genes	Oral infection	L
48	hycu48	768	16	20.83	Non-core genes	unkown	L
49	p87	1887	52	27.56	Non-core genes	Structural	E,L
50	p48	1239	13	10.49	core genes	Structural	E,L
51	p12	354	6	16.95	Non-core genes	Structural	E,L
52	p40	1065	15	14.08	core genes	Structural	L
53	p6.9	177	2	11.3	core genes	Structural	L
54	lef-5	789	9	11.41	core genes	Transcription	L
55	38k	927	12	12.94	core genes	Structural	L
56	bro-b	972	11	11.32	Non-core genes	Auxiliary	N
57	bro-c	726	13	17.91	Non-core genes	Auxiliary	N
58	pif-4	522	4	7.66	core genes	Oral infection	L
59	p143	3693	46	12.46	core genes	Replication	L
60	odv-e25	690	5	7.25	core genes	Structural	L
61	p18	480	3	6.25	core genes	Structural	L
62	p33	825	14	16.97	core genes	Structural	L
63	hycu63	537	0	0	Non-core genes	unkown	L
64	lef-4	1374	25	18.2	core genes	Transcription	L
65	vp39	1035	14	13.53	core genes	Structural	L
66	cg30	750	21	28	Non-core genes	Auxiliary	E
67	p15	363	17	46.83	Non-core genes	Structural	E
68	vp91	2478	62	25.02	core genes	Oral infection	L
69	tlp	468	9	19.23	Non-core genes	unkown	L
70	hycu70	657	8	12.18	core genes	Structural	L
71	gp41	1128	11	9.75	core genes	Structural	E,L
72	hycu72	315	5	15.87	Non-core genes	unkown	N
73	hycu73	324	8	24.69	core genes	Structural	E,L
74	vlf-1	1125	8	7.11	core genes	Transcription	L
75	hycu75	255	2	7.84	Non-core genes	unkown	L
76	hycu76	393	11	27.99	Non-core genes	unkown	L
77	hycu77	522	20	38.31	Non-core genes	unkown	L
78	hycu78	258	19	73.64	Non-core genes	unkown	E,L
79	hycu79	177	3	16.95	Non-core genes	unkown	L
80	iap2	732	14	19.13	Non-core genes	Auxiliary	L
81	met	810	13	16.05	Non-core genes	Structural	L
82	pif-6	408	16	39.22	core genes	Oral infection	N
83	lef-3	1119	27	24.13	Non-core genes	Replication	L
84	desmop	2673	182	68.09	core genes	Structural	L
85	dnapol	2961	48	16.21	core genes	Replication	E
86	slp	960	28	29.17	Non-core genes	Structural	E,L
87	hycu87	153	0	0	Non-core genes	unkown	N
88	bro-d	987	24	24.32	Non-core genes	Auxiliary	L
89	lef-9	1470	7	4.76	core genes	Transcription	L
90	fp	627	8	12.76	Non-core genes	Auxiliary	L
91	FP	285	11	38.6	Non-core genes	Structural	E,L
92	hycu92	510	12	23.53	Non-core genes	unkown	N
93	hycu93	522	13	24.9	Non-core genes	unkown	N
94	hycu94	249	7	28.11	Non-core genes	unkown	N
95	hycu95	204	2	9.8	Non-core genes	unkown	N
96	vp1054	1200	27	22.5	core genes	Structural	L
97	lef-10	246	7	28.46	Non-core genes	Transcription	L
98	hycu98	441	11	24.94	core genes	Structural	L
99	hycu99	192	0	0	Non-core genes	unkown	N
100	hycu100	156	0	0	Non-core genes	unkown	N
101	bjdp	993	43	43.3	Non-core genes	Auxiliary	L
102	lef-8	2622	30	11.44	core genes	Transcription	L
103	pcna	753	25	33.2	Non-core genes	unkown	N
104	etm	330	15	45.45	Non-core genes	unkown	E
105	hycu105	243	6	24.69	Non-core genes	unkown	N
106	odv-e66	2064	49	23.74	Non-core genes	Structural	E,L
107	hycu107	201	4	19.9	Non-core genes	unkown	L
108	gta	1488	18	12.1	Non-core genes	Auxiliary	N
109	lef-12	516	10	19.38	Non-core genes	Transcription	L
110	p47	1200	13	10.83	core genes	Transcription	L
111	pkip	501	12	23.95	Non-core genes	unkown	L
112	ssdbp	750	23	30.67	Non-core genes	Replication	L
113	hycu113	384	8	20.83	Non-core genes	unkown	L
114	iap1	831	13	15.64	Non-core genes	Auxiliary	L
115	lef-6	405	13	32.1	Non-core genes	Transcription	L
116	hycu116	207	2	9.66	Non-core genes	unkown	N
117	hycu117	1383	33	23.86	Non-core genes	Auxiliary	N
118	hycu118	573	21	36.65	Non-core genes	unkown	N
119	hycu119	711	44	61.88	Non-core genes	unkown	N
120	iap3	792	20	25.25	Non-core genes	Auxiliary	E,L
121	hycu121	2058	113	54.91	Non-core genes	unkown	E,L
122	sod	459	8	17.43	Non-core genes	Auxiliary	E,L
123	ctl2	162	1	6.17	Non-core genes	Auxiliary	L
124	fgf	588	18	30.61	Non-core genes	Auxiliary	L
125	hycu125	630	8	12.7	Non-core genes	unkown	L
126	vubi	240	2	8.33	Non-core genes	Auxiliary	L
127	p31	786	8	10.18	Non-core genes	Transcription	L
128	lef-11	342	5	14.62	Non-core genes	Replication	L
129	hycu129	639	9	14.08	Non-core genes	Transcription	E,L
130	env-pro	1983	74	37.32	Non-core genes	Auxiliary	E,L
131	pif-2	1149	12	10.44	core genes	Oral infection	N
132	arf1	1098	37	33.7	Non-core genes	Auxiliary	E
133	hycu133	315	6	19.05	Non-core genes	unkown	L
134	hycu134	1074	25	23.28	Non-core genes	unkown	N
135	hycu135	630	14	22.22	Non-core genes	unkown	L
136	hycu136	219	6	27.4	Non-core genes	Structural	N
137	odv-e26	384	10	26.04	Non-core genes	Structural	E
138	egt	1485	34	22.9	Non-core genes	Auxiliary	N
139	lef-1	711	16	22.5	core genes	Replication	E
140	hycu140	1005	29	28.86	Non-core genes	unkown	L
141	hycu141	993	28	28.2	Non-core genes	unkown	L
142	ptp1	543	11	20.26	Non-core genes	Auxiliary	E,L
143	ctl	162	1	6.17	Non-core genes	Auxiliary	L
144	bro-e	1032	15	14.53	Non-core genes	Auxiliary	N
145	hycu145	447	9	20.13	Non-core genes	Auxiliary	E
146	hycu146	267	2	7.49	Non-core genes	Auxiliary	L
147	lef-2	630	10	15.87	core genes	Replication	E
148	hycu148	294	4	13.61	Non-core genes	unkown	E
