# Supplementary material for: Genomic analysis of two Chinese isolates of hyphantria cunea nucleopolyhedrovirus reveals a novel species of alphabaculovirus that infects hyphantria cunea drury (lepidoptera: arctiidae)
Source: BMC Genomics. 2022 May 13;23:367. doi: 10.1186/s12864-022-08604-7 (PMC9107115; doi:10.1186/s12864-022-08604-7)
Supplement: Supplementary file 7 — Additional file 7. [file 12864_2022_8604_MOESM7_ESM.xls]

## Sheet: dN_dS_Results
Table S5. Selective pressure analysis results based on resequencing. The dN/dS results estimates using the transition to transversion ratio (TTR) values of 1, 3 and 5.
			NA: ORF missing in Chinese isolates
ORF number	Gene	TTR=1	TTR=3	TTR=5
1	polh	0	0	0
2	cap	0.136322	0.178595	0.198549
3	pk1	0.0325889	0.0441649	0.0496528
4	hycu4	0.306395	0.41751	0.470422
5	pe38	0.213853	0.304298	0.34754
6	ie2	0.206763	0.280378	0.31532
7	hycu7	NA	NA	NA
8	ep32	0.282799	0.393877	0.446873
9	odv-e56	0.0495595	0.064828	0.0720302
10	ie1	0.0314366	0.0439888	0.0499683
11	hycu11	0.118456	0.150499	0.165459
12	hycu12	0.103684	0.144827	0.164518
13	odv-e27	0.0596903	0.0796916	0.0891292
14	odv-e18	0.101053	0.125821	0.137319
15	p49	0.043035	0.0595424	0.0674101
16	ie0	0.0992331	0.139625	0.158895
17	me53	0.173509	0.24493	0.279049
18	hycu18	0.107568	0.150999	0.171739
19	p74	0.0417827	0.0537234	0.0593069
20	p10	0.0561064	0.0771782	0.0873067
21	p26	0.0886189	0.112279	0.123317
22	hycu22	NA	NA	NA
23	alkexo	0.12165	0.157512	0.174351
24	hycu24	0.254673	0.351552	0.397794
25	calyx	0.0204873	0.027762	0.0312132
26	gp16	0.0363335	0.0489217	0.0548724
27	p24	0.0842761	0.119315	0.136128
28	gp64	0.0353714	0.0483954	0.0545514
29	vcath	0.0649566	0.088992	0.100378
30	vchit	0.0394086	0.052504	0.0586636
31	lef-7	0.173478	0.225755	0.25025
32	hycu32	0.137608	0.186787	0.210217
33	hycu33	0.194674	0.249651	0.275571
34	hycu34	0.214642	0.310562	0.356828
35	pif-1	0.0918544	0.116206	0.12756
36	hycu36	0.304611	0.449736	0.519913
37	hycu37	0.0348445	0.0521156	0.0605418
38	bro-a	0.0504421	0.0702304	0.0796713
39	pif-3	0.159241	0.206403	0.228608
40	hycu40	0.10607	0.156475	0.180779
41	hycu41	0.316386	0.399508	0.438432
42	hycu42	0.108453	0.138956	0.153185
43	hycu43	0.174913	0.254501	0.2929
44	hycu44	0.140204	0.203087	0.233128
45	pif-7	0.202372	0.278955	0.31529
46	odv-ec43	0.0456766	0.062726	0.0708396
47	hycu47	0.131529	0.164715	0.180168
48	hycu48	0.0719637	0.100671	0.114406
49	p87	0.117677	0.158833	0.178289
50	p48	0.0333491	0.0472499	0.0538852
51	p12	0.0842705	0.107717	0.118699
52	p40	0.0640428	0.0846673	0.0943802
53	p6.9	0.0783851	0.0844453	0.0871239
54	lef-5	0.0559581	0.0790046	0.0900784
55	38k	0.0809021	0.110545	0.124648
56	bro-b	0.0546762	0.0732643	0.0820604
57	bro-c	0.100319	0.135249	0.151851
58	pif-4	0.0440878	0.0590562	0.0661639
59	p143	0.0415885	0.0583474	0.0663469
60	odv-e25	0.0300549	0.0403926	0.0452912
61	p18	0.0439657	0.0618334	0.0704086
62	p33	0.0519362	0.0752178	0.0863764
63	hycu63	NA	NA	NA
64	lef-4	0.0934463	0.124538	0.13926
65	vp39	0.0789157	0.104281	0.116264
66	cg30	0.142176	0.195559	0.220972
67	p15	0.221248	0.304475	0.344059
68	vp91	0.108018	0.147341	0.166033
69	tlp	0.148806	0.198489	0.22197
70	hycu70	0.0529988	0.0747378	0.0851892
71	gp41	0.0340233	0.0444555	0.0493474
72	hycu72	0.116433	0.159394	0.179998
73	hycu73	0.0836317	0.120202	0.137762
74	vlf-1	0.0266521	0.0365275	0.0412152
75	hycu75	0.0554252	0.0773315	0.0879128
76	hycu76	0.127522	0.17263	0.194081
77	hycu77	0.183877	0.256521	0.291371
78	hycu78	0.76907	1.06352	1.20364
79	hycu79	0.111539	0.150532	0.169019
80	iap2	0.0831881	0.10973	0.122247
81	met	0.0761699	0.0993817	0.110322
82	pif-6	0.200438	0.253677	0.278545
83	lef-3	0.070163	0.103414	0.119409
84	desmop	0.325938	0.460015	0.52431
85	dnapol	0.056225	0.0776103	0.087766
86	slp	0.17145	0.218766	0.240813
87	hycu87	NA	NA	NA
88	bro-d	0.112144	0.149531	0.167228
89	lef-9	0.0206658	0.0285616	0.0323273
90	fp	0.0472144	0.0663589	0.0755179
91	FP	0.310809	0.401525	0.444072
92	hycu92	0.111535	0.149724	0.167741
93	hycu93	0.10071	0.13969	0.158335
94	hycu94	0.266668	0.352133	0.392394
95	hycu95	0.0515829	0.0709526	0.0801171
96	vp1054	0.111341	0.148992	0.166823
97	lef-10	0.288843	0.373401	0.413133
98	hycu98	0.134097	0.178016	0.198754
99	hycu99	NA	NA	NA
100	hycu100	NA	NA	NA
101	bjdp	0.164927	0.232483	0.264791
102	lef-8	0.0387325	0.052719	0.0593435
103	pcna	0.179764	0.233197	0.258416
104	etm	0.436231	0.563232	0.622905
105	hycu105	0.200185	0.26603	0.297125
106	odv-e66	0.113352	0.147249	0.16315
107	hycu107	0.0801675	0.100978	0.110636
108	gta	0.0525741	0.0714193	0.0803661
109	lef-12	0.0928984	0.119272	0.131626
110	p47	0.0514505	0.0700957	0.0789911
111	pkip	0.0981573	0.137606	0.156485
112	ssdbp	0.0969926	0.133962	0.151497
113	hycu113	0.0697332	0.0952295	0.107373
114	iap1	0.0584452	0.0791987	0.0889972
115	lef-6	0.177762	0.235667	0.262931
116	hycu116	0.03421	0.0493557	0.0566166
117	hycu117	0.0879932	0.119248	0.134029
118	hycu118	0.153315	0.215494	0.245389
119	hycu119	0.271491	0.343017	0.376456
120	iap3	0.10279	0.136049	0.151661
121	hycu121	0.253236	0.36565	0.419606
122	sod	0.0888342	0.113889	0.125621
123	ctl2	0.052778	0.0700619	0.0782141
124	fgf	0.134864	0.177113	0.197025
125	hycu125	0.0527684	0.0747459	0.0853003
126	vubi	0.0388666	0.0516404	0.0576468
127	p31	0.0488583	0.0651793	0.072874
128	lef-11	0.0987891	0.130242	0.145089
129	hycu129	0.0648253	0.0875946	0.0984139
130	env-pro	0.149474	0.198233	0.221234
131	pif-2	0.0404173	0.0528809	0.0587342
132	arf1	0.180272	0.246871	0.278552
133	hycu133	0.122246	0.160765	0.178873
134	hycu134	0.0990349	0.133588	0.14997
135	hycu135	0.154999	0.199932	0.22102
136	hycu136	0.237209	0.294098	0.320535
137	odv-e26	0.110282	0.140004	0.15386
138	egt	0.0860779	0.112983	0.125656
139	lef-1	0.0883466	0.117777	0.131592
140	hycu140	0.0926784	0.129042	0.146342
141	hycu141	0.119631	0.158728	0.177143
142	ptp1	0.109366	0.140709	0.15537
143	ctl	0.0288866	0.0398492	0.0450898
144	bro-e	0.0803637	0.107765	0.120733
145	hycu145	0.164201	0.210038	0.2315
146	hycu146	0.0720055	0.0926813	0.102378
147	lef-2	0.0823493	0.106748	0.118197
148	hycu148	0.10061	0.117409	0.125064

## Sheet: TTR=1
For analyses below, the transition to transversion ratio is assumed to be 1
			Resequencing analysis			green field :ORF missing in Chinese isolates
Gene by gene analysis
	Null expectation		Observations		Estimation
ORF number	NS	S	NS	S	pN	pS*	dN	dS	dN / dS
1	1750	464	0	45	0	0.0969828	0	0.103852	0
2	3740	1120	40	84	0.0106952	0.075	0.0107722	0.0790204	0.136322
3	1947	528	6	47	0.00308166	0.0890152	0.00308801	0.0947567	0.0325889
4	580	158	14	12	0.0241379	0.0759494	0.0245349	0.080076	0.306395
5	2625	624	47	50	0.0179048	0.0801282	0.0181219	0.0847401	0.213853
6	2661	723	52	65	0.0195415	0.0899032	0.0198006	0.095765	0.206763
7	445	113
8	2249	568	50	43	0.0222321	0.0757042	0.0225683	0.0798033	0.282799
9	2596	797	14	81	0.00539291	0.101631	0.00541239	0.10921	0.0495595
10	4029	1020	15	112	0.00372301	0.109804	0.00373228	0.118724	0.0314366
11	1330	407	13	32	0.00977444	0.0786241	0.00983869	0.083058	0.118456
12	686	178	5	12	0.00728863	0.0674157	0.00732428	0.0706404	0.103684
13	1947	537	12	52	0.00616333	0.0968343	0.00618879	0.103682	0.0596903
14	620	199	6	18	0.00967742	0.0904523	0.0097404	0.0963891	0.101053
15	3482	928	17	98	0.00488225	0.105603	0.00489821	0.113819	0.043035
16	1728	432	20	47	0.0115741	0.108796	0.0116643	0.117545	0.0992331
17	3486	870	72	97	0.020654	0.111494	0.0209438	0.120707	0.173509
18	1848	465	19	42	0.0102814	0.0903226	0.0103525	0.0962417	0.107568
19	4479	1326	18	120	0.00401875	0.0904977	0.00402956	0.0964409	0.0417827
20	618	183	3	15	0.00485437	0.0819672	0.00487015	0.086802	0.0561064
21	1601	496	13	43	0.00811993	0.0866935	0.0081642	0.0921271	0.0886189
22	1377	351
23	2922	867	27	63	0.00924025	0.0726644	0.00929764	0.0764297	0.12165
24	1726	461	42	42	0.0243337	0.0911063	0.0247372	0.0971332	0.254673
25	2091	582	5	63	0.0023912	0.108247	0.00239502	0.116903	0.0204873
26	728	199	3	21	0.00412088	0.105528	0.00413224	0.113731	0.0363335
27	1390	374	19	55	0.0136691	0.147059	0.0137952	0.16369	0.0842761
28	3644	946	19	127	0.00521405	0.134249	0.00523226	0.147923	0.0353714
29	2325	600	17	63	0.00731183	0.105	0.0073477	0.113117	0.0649566
30	3922	1064	19	121	0.00484447	0.113722	0.00486018	0.123328	0.0394086
31	1525	428	22	34	0.0144262	0.0794393	0.0145668	0.0839692	0.173478
32	1708	488	24	47	0.0140515	0.0963115	0.0141848	0.103082	0.137608
33	559	188	11	18	0.019678	0.0957447	0.0199408	0.102432	0.194674
34	673	164	11	12	0.0163447	0.0731707	0.0165255	0.0769906	0.214642
35	3671	1117	21	67	0.00572051	0.0599821	0.00574244	0.0625167	0.0918544
36	1661	382	37	27	0.0222757	0.0706806	0.0226132	0.0742364	0.304611
37	705	177	3	20	0.00425532	0.112994	0.00426744	0.122471	0.0348445
38	1215	315	6	29	0.00493827	0.0920635	0.0049546	0.0982236	0.0504421
39	1418	436	19	35	0.0133992	0.0802752	0.0135203	0.0849048	0.159241
40	3210	750	42	86	0.0130841	0.114667	0.0131996	0.124443	0.10607
41	619	200	9	9	0.0145396	0.045	0.0146824	0.0464066	0.316386
42	2153	619	19	48	0.0088249	0.0775444	0.00887723	0.0818529	0.108453
43	1064	259	19	25	0.0178571	0.0965251	0.0180732	0.103327	0.174913
44	537	120	8	12	0.0148976	0.1	0.0150475	0.107326	0.140204
45	1038	258	17	20	0.0163776	0.0775194	0.0165591	0.0818249	0.202372
46	2753	757	17	94	0.00617508	0.124174	0.00620064	0.135751	0.0456766
47	686	223	9	21	0.0131195	0.0941704	0.0132356	0.100629	0.131529
48	1819	485	16	55	0.00879604	0.113402	0.00884803	0.122951	0.0719637
49	4471	1190	52	111	0.0116305	0.0932773	0.0117216	0.0996085	0.117677
50	2978	739	13	89	0.00436535	0.120433	0.0043781	0.131281	0.0333491
51	810	252	6	21	0.00740741	0.0833333	0.00744423	0.0883373	0.0842705
52	2495	700	15	62	0.00601202	0.0885714	0.00603625	0.0942534	0.0640428
53	377	154	2	10	0.00530504	0.0649351	0.00532389	0.0679197	0.0783851
54	1875	492	9	40	0.0048	0.0813008	0.00481543	0.0860542	0.0559581
55	2195	586	12	38	0.00546697	0.0648464	0.00548699	0.0678226	0.0809021
56	2281	635	11	53	0.00482245	0.0834646	0.00483802	0.0884849	0.0546762
57	1698	480	13	35	0.00765607	0.0729167	0.00769541	0.0767091	0.100319
58	1215	351	4	25	0.00329218	0.0712251	0.00329943	0.0748377	0.0440878
59	8811	2268	46	263	0.00522075	0.115961	0.005239	0.125972	0.0415885
60	1614	456	5	44	0.00309789	0.0964912	0.00310431	0.103288	0.0300549
61	1144	296	3	17	0.00262238	0.0574324	0.00262697	0.0597506	0.0439657
62	1999	476	14	59	0.0070035	0.12395	0.00703641	0.135482	0.0519362
63	1209	402
64	3203	919	25	73	0.00780518	0.0794342	0.00784608	0.0839635	0.0934463
65	2409	696	14	49	0.00581154	0.0704023	0.00583417	0.0739291	0.0789157
66	1782	468	21	37	0.0117845	0.0790598	0.0118781	0.0835449	0.142176
67	865	224	17	19	0.0196532	0.0848214	0.0199153	0.0900133	0.221248
68	5847	1587	62	147	0.0106037	0.0926276	0.0106794	0.0988669	0.108018
69	1103	301	9	16	0.00815956	0.0531561	0.00820428	0.0551339	0.148806
70	1555	416	8	38	0.00514469	0.0913462	0.00516242	0.0974063	0.0529988
71	2628	756	11	86	0.00418569	0.113757	0.00419742	0.123369	0.0340233
72	733	212	5	12	0.00682128	0.0566038	0.00685249	0.0588537	0.116433
73	779	193	8	22	0.0102696	0.11399	0.0103405	0.123644	0.0836317
74	2668	707	8	74	0.0029985	0.104668	0.00300451	0.112731	0.0266521
75	594	171	2	10	0.003367	0.0584795	0.00337458	0.0608853	0.0554252
76	920	259	11	23	0.0119565	0.0888031	0.0120529	0.0945161	0.127522
77	1233	333	20	28	0.0162206	0.0840841	0.0163986	0.0891823	0.183877
78	622	152	19	6	0.0305466	0.0394737	0.0311861	0.0405504	0.76907
79	418	113	3	7	0.00717703	0.0619469	0.00721159	0.0646554	0.111539
80	1702	494	14	46	0.00822562	0.0931174	0.00827106	0.0994259	0.0831881
81	1864	566	13	49	0.00697425	0.0865724	0.00700688	0.0919902	0.0761699
82	931	293	16	24	0.0171858	0.0819113	0.0173858	0.0867392	0.200438
83	2724	633	27	82	0.00991189	0.129542	0.00997797	0.142211	0.070163
84	6398	1621	182	136	0.0284464	0.0838988	0.0289999	0.0889737	0.325938
85	7056	1827	48	205	0.00680272	0.112206	0.00683376	0.121543	0.056225
86	2238	642	28	45	0.0125112	0.0700935	0.0126167	0.0735884	0.17145
87	341	118
88	2302	659	24	58	0.0104257	0.0880121	0.0104989	0.0936195	0.112144
89	3480	930	7	85	0.00201149	0.0913978	0.0020142	0.0974652	0.0206658
90	1493	388	8	41	0.00535834	0.10567	0.00537757	0.113897	0.0472144
91	663	192	11	10	0.0165913	0.0520833	0.0167775	0.0539801	0.310809
92	1210	320	12	27	0.00991736	0.084375	0.00998351	0.0895101	0.111535
93	1231	335	13	33	0.0105605	0.0985075	0.0106356	0.105605	0.10071
94	587	160	7	7	0.011925	0.04375	0.0120209	0.0450779	0.266668
95	492	120	2	9	0.00406504	0.075	0.0040761	0.0790204	0.0515829
96	2808	792	27	65	0.00961538	0.0820707	0.00967755	0.0869182	0.111341
97	570	168	7	7	0.0122807	0.0416667	0.0123824	0.0428688	0.288843
98	1033	290	11	22	0.0106486	0.0758621	0.0107249	0.0799789	0.134097
99	451	125
100	372	96
101	2378	601	43	62	0.0180824	0.103161	0.018304	0.110982	0.164927
102	6202	1664	30	192	0.00483715	0.115385	0.00485282	0.125291	0.0387325
103	1717	542	25	42	0.0145603	0.0774908	0.0147035	0.081793	0.179764
104	764	226	15	10	0.0196335	0.0442478	0.0198951	0.0456068	0.436231
105	572	157	6	8	0.0104895	0.0509554	0.0105636	0.052769	0.200185
106	4799	1393	49	119	0.0102105	0.0854271	0.0102806	0.0906965	0.113352
107	464	139	4	14	0.00862069	0.100719	0.00867062	0.108156	0.0801675
108	3506	958	18	88	0.00513406	0.091858	0.00515171	0.0979894	0.0525741
109	1187	361	10	31	0.0084246	0.0858726	0.00847227	0.0911994	0.0928984
110	2802	798	13	68	0.00463954	0.085213	0.00465395	0.0904549	0.0514505
111	1192	311	12	30	0.0100671	0.096463	0.0101353	0.103256	0.0981573
112	1792	458	23	56	0.0128348	0.122271	0.0129459	0.133473	0.0969926
113	898	254	8	30	0.00890869	0.11811	0.00896202	0.128519	0.0697332
114	1978	515	13	54	0.0065723	0.104854	0.00660126	0.112948	0.0584452
115	956	259	13	19	0.0135983	0.0733591	0.0137231	0.0771993	0.177762
116	501	120	2	13	0.00399202	0.108333	0.00400268	0.117003	0.03421
117	3278	871	33	93	0.0100671	0.106774	0.0101353	0.115183	0.0879932
118	1353	366	21	35	0.0155211	0.0956284	0.0156839	0.102298	0.153315
119	1611	522	44	50	0.0273122	0.0957854	0.0278219	0.102478	0.271491
120	1874	502	20	49	0.0106724	0.0976096	0.010749	0.104572	0.10279
121	5002	1172	113	100	0.022591	0.0853242	0.0229382	0.0905804	0.253236
122	1056	321	8	26	0.00757576	0.0809969	0.00761428	0.0857134	0.0888342
123	382	104	1	5	0.0026178	0.0480769	0.00262238	0.049687	0.052778
124	1364	400	18	37	0.0131965	0.0925	0.013314	0.0987213	0.134864
125	1500	390	8	37	0.00533333	0.0948718	0.00535239	0.101432	0.0527684
126	568	152	2	13	0.00352113	0.0855263	0.00352942	0.0908084	0.0388666
127	1855	503	8	42	0.00431267	0.083499	0.00432512	0.0885237	0.0488583
128	797	229	5	14	0.00627353	0.0611354	0.00629991	0.0637713	0.0987891
129	1495	422	9	37	0.00602007	0.0876777	0.00604436	0.0932407	0.0648253
130	4636	1313	74	132	0.015962	0.100533	0.0161343	0.107941	0.149474
131	2674	773	12	80	0.00448766	0.103493	0.00450114	0.111367	0.0404173
132	2605	689	37	52	0.0142035	0.0754717	0.0143397	0.0795447	0.180272
133	741	204	6	13	0.00809717	0.0637255	0.00814119	0.0665966	0.122246
134	2522	700	25	66	0.00991277	0.0942857	0.00997886	0.100761	0.0990349
135	1456	434	14	26	0.00961538	0.0599078	0.00967755	0.062436	0.154999
136	496	161	6	8	0.0120968	0.0496894	0.0121954	0.051412	0.237209
137	883	269	10	26	0.011325	0.0966543	0.0114114	0.103475	0.110282
138	3438	1017	34	109	0.00988947	0.107178	0.00995525	0.115654	0.0860779
139	1694	439	16	44	0.0094451	0.100228	0.00950508	0.107589	0.0883466
140	2401	614	29	74	0.0120783	0.120521	0.0121766	0.131386	0.0926784
141	2334	645	28	61	0.0119966	0.0945736	0.0120936	0.10109	0.119631
142	1261	368	11	28	0.00872324	0.076087	0.00877436	0.0802291	0.109366
143	381	105	1	9	0.00262467	0.0857143	0.00262928	0.0910206	0.0288866
144	2428	668	15	49	0.00617792	0.0733533	0.00620351	0.0771929	0.0803637
145	1031	310	9	16	0.00872939	0.0516129	0.00878059	0.0534748	0.164201
146	618	183	2	8	0.00323625	0.0437158	0.00324325	0.0450417	0.0720055
147	1460	430	10	34	0.00684932	0.0790698	0.00688078	0.083556	0.0823493
148	646	236	4	14	0.00619195	0.059322	0.00621765	0.0617996	0.10061

## Sheet: TTR=3
For analyses below, the transition to transversion ratio is assumed to be 3
			Resequencing analysis				green field :ORF missing in Chinese isolates
Gene by gene analysis
	Null expectation		Observations		Estimation
ORF number	NS	S	NS	S	pN	pS*	dN	dS	dN / dS
1	1636.8	577.2	0	45	0	0.0779626	0	0.0823194	0
2	3500.4	1359.6	40	84	0.0114273	0.0617829	0.0115152	0.0644766	0.178595
3	1816.2	658.8	6	47	0.0033036	0.0713418	0.0033109	0.0749667	0.0441649
4	540	198	14	12	0.0259259	0.0606061	0.0263846	0.0631953	0.41751
5	2436.6	812.4	47	50	0.0192892	0.061546	0.0195416	0.0642186	0.304298
6	2482.2	901.8	52	65	0.0209492	0.0720781	0.0212473	0.0757808	0.280378
7	415.8	142.2
8	2091	726	50	43	0.023912	0.0592287	0.0243015	0.0616983	0.393877
9	2430	963	14	81	0.00576132	0.0841121	0.00578356	0.089214	0.064828
10	3745.8	1303.2	15	112	0.00400449	0.0859423	0.00401521	0.0912781	0.0439888
11	1254	483	13	32	0.0103668	0.0662526	0.0104391	0.0693635	0.150499
12	636	228	5	12	0.00786164	0.0526316	0.00790313	0.0545695	0.144827
13	1822.2	661.8	12	52	0.00658545	0.0785736	0.00661453	0.0830016	0.0796916
14	586.8	232.2	6	18	0.0102249	0.0775194	0.0102953	0.0818249	0.125821
15	3236.4	1173.6	17	98	0.00525275	0.0835037	0.00527123	0.088529	0.0595424
16	1605.6	554.4	20	47	0.0124564	0.0847763	0.012561	0.0899624	0.139625
17	3237.6	1118.4	72	97	0.0222387	0.086731	0.0225751	0.0921695	0.24493
18	1716	597	19	42	0.0110723	0.0703518	0.0111548	0.0738734	0.150999
19	4217.4	1587.6	18	120	0.00426803	0.0755858	0.00428022	0.0796715	0.0537234
20	571.2	229.8	3	15	0.0052521	0.0652742	0.00527058	0.068291	0.0771782
21	1510.2	586.8	13	43	0.00860813	0.0732788	0.00865791	0.0771104	0.112279
22	1288.2	439.8
23	2744.4	1044.6	27	63	0.00983822	0.0603102	0.00990331	0.0628734	0.157512
24	1604.4	582.6	42	42	0.026178	0.0720906	0.0266458	0.0757947	0.351552
25	1949.4	723.6	5	63	0.00256489	0.0870647	0.00256929	0.0925468	0.027762
26	680.4	246.6	3	21	0.00440917	0.0851582	0.00442218	0.090393	0.0489217
27	1286.4	477.6	19	55	0.0147699	0.115159	0.0149173	0.125024	0.119315
28	3405.6	1184.4	19	127	0.00557905	0.107227	0.0055999	0.115712	0.0483954
29	2170.2	754.8	17	63	0.00783338	0.0834658	0.00787457	0.0884863	0.088992
30	3678	1308	19	121	0.00516585	0.0925076	0.00518372	0.0987301	0.052504
31	1434.6	518.4	22	34	0.0153353	0.0655864	0.0154942	0.0686331	0.225755
32	1588.8	607.2	24	47	0.0151057	0.0774045	0.0152599	0.0816968	0.186787
33	523.8	223.2	11	18	0.0210004	0.0806452	0.0213	0.0853192	0.249651
34	621	216	11	12	0.0177134	0.0555556	0.0179259	0.0577208	0.310562
35	3463.8	1324.2	21	67	0.00606271	0.0505966	0.00608734	0.0523841	0.116206
36	1530.6	512.4	37	27	0.0241735	0.0526932	0.0245717	0.0546358	0.449736
37	645	237	3	20	0.00465116	0.0843882	0.00466564	0.0895249	0.0521156
38	1128.6	401.4	6	29	0.00531632	0.0722471	0.00533525	0.0759679	0.0702304
39	1329.6	524.4	19	35	0.01429	0.0667429	0.0144279	0.0699015	0.206403
40	2961.6	998.4	42	86	0.0141815	0.0861378	0.0143173	0.091499	0.156475
41	582.6	236.4	9	9	0.015448	0.0380711	0.0156093	0.0390713	0.399508
42	2031	741	19	48	0.009355	0.0647773	0.00941383	0.067747	0.138956
43	981.6	341.4	19	25	0.0193562	0.0732279	0.0196103	0.077054	0.254501
44	498.6	158.4	8	12	0.0160449	0.0757576	0.016219	0.0798626	0.203087
45	968.4	327.6	17	20	0.0175547	0.0610501	0.0177634	0.0636784	0.278955
46	2561.4	948.6	17	94	0.006637	0.0990934	0.00666654	0.10628	0.062726
47	648	261	9	21	0.0138889	0.0804598	0.0140191	0.0851115	0.164715
48	1686.6	617.4	16	55	0.00948654	0.0890833	0.00954705	0.094834	0.100671
49	4180.2	1480.8	52	111	0.0124396	0.0749595	0.0125439	0.0789754	0.158833
50	2764.8	952.2	13	89	0.00470197	0.0934678	0.00471677	0.0998261	0.0472499
51	762	300	6	21	0.00787402	0.07	0.00791564	0.0734853	0.107717
52	2338.2	856.8	15	62	0.00641519	0.0723623	0.00644279	0.0760953	0.0846673
53	369	162	2	10	0.00542005	0.0617284	0.00543973	0.0644173	0.0844453
54	1733.4	633.6	9	40	0.00519211	0.0631313	0.00521016	0.0659476	0.0790046
55	2043	738	12	38	0.00587372	0.0514905	0.00589684	0.0533433	0.110545
56	2130.6	785.4	11	53	0.00516286	0.0674815	0.00518072	0.0707127	0.0732643
57	1581.6	596.4	13	35	0.00821952	0.0586854	0.0082649	0.0611087	0.135249
58	1132.2	433.8	4	25	0.00353294	0.0576302	0.00354129	0.0599648	0.0590562
59	8181	2898	46	263	0.00562278	0.0907522	0.00564397	0.0967303	0.0583474
60	1506	564	5	44	0.00332005	0.0780142	0.00332742	0.082377	0.0403926
61	1058.4	381.6	3	17	0.00283447	0.0445493	0.00283984	0.0459272	0.0618334
62	1851	624	14	59	0.00756348	0.0945513	0.00760188	0.101065	0.0752178
63	1150.2	460.8
64	2991	1131	25	73	0.00835841	0.0645447	0.00840533	0.0674924	0.124538
65	2253	852	14	49	0.00621394	0.0575117	0.00623982	0.0598364	0.104281
66	1658.4	591.6	21	37	0.0126628	0.0625423	0.0127709	0.0653046	0.195559
67	805.8	283.2	17	19	0.021097	0.0670904	0.0213995	0.070283	0.304475
68	5446.2	1987.8	62	147	0.0113841	0.0739511	0.0114714	0.0778558	0.147341
69	1031.4	372.6	9	16	0.008726	0.0429415	0.00877716	0.0442198	0.198489
70	1437	534	8	38	0.00556715	0.071161	0.00558792	0.074767	0.0747378
71	2469.6	914.4	11	86	0.00445416	0.0940507	0.00446744	0.100492	0.0444555
72	678.6	266.4	5	12	0.00736811	0.045045	0.00740454	0.0464545	0.159394
73	720.6	251.4	8	22	0.0111019	0.0875099	0.0111848	0.0930507	0.120202
74	2486.4	888.6	8	74	0.0032175	0.0832771	0.00322442	0.088274	0.0365275
75	547.2	217.8	2	10	0.00365497	0.0459137	0.00366391	0.0473792	0.0773315
76	856.8	322.2	11	23	0.0128385	0.0713842	0.0129496	0.0750136	0.17263
77	1141.8	424.2	20	28	0.0175162	0.0660066	0.017724	0.0690937	0.256521
78	579.6	194.4	19	6	0.0327812	0.0308642	0.0335192	0.0315172	1.06352
79	390	141	3	7	0.00769231	0.0496454	0.00773203	0.0513648	0.150532
80	1593.6	602.4	14	46	0.00878514	0.0763612	0.008837	0.0805344	0.10973
81	1746	684	13	49	0.00744559	0.0716374	0.00748279	0.0752935	0.0993817
82	877.8	346.2	16	24	0.0182274	0.0693241	0.0184525	0.0727402	0.253677
83	2516.4	840.6	27	82	0.0107296	0.0975494	0.0108071	0.104503	0.103414
84	5930.4	2088.6	182	136	0.0306893	0.0651154	0.0313349	0.0681171	0.460015
85	6574.8	2308.2	48	205	0.0073006	0.0888138	0.00733637	0.0945283	0.0776103
86	2113.2	766.8	28	45	0.01325	0.0586854	0.0133685	0.0611087	0.218766
87	325.8	133.2
88	2150.4	810.6	24	58	0.0111607	0.0715519	0.0112446	0.075199	0.149531
89	3232.8	1177.2	7	85	0.00216531	0.0722052	0.00216844	0.0759215	0.0285616
90	1384.2	496.8	8	41	0.00577951	0.0825282	0.0058019	0.087432	0.0663589
91	623.4	231.6	11	10	0.0176452	0.0431779	0.0178561	0.0444706	0.401525
92	1132.8	397.2	12	27	0.0105932	0.0679758	0.0106687	0.0712561	0.149724
93	1141.8	424.2	13	33	0.0113855	0.0777935	0.0114728	0.0821307	0.13969
94	550.2	196.8	7	7	0.0127226	0.0355691	0.0128318	0.0364402	0.352133
95	459.6	152.4	2	9	0.00435161	0.0590551	0.00436428	0.0615099	0.0709526
96	2622	978	27	65	0.0102975	0.0664622	0.0103688	0.0695934	0.148992
97	535.2	202.8	7	7	0.0130792	0.0345168	0.0131946	0.0353363	0.373401
98	966.6	356.4	11	22	0.0113801	0.0617284	0.0114673	0.0644173	0.178016
99	418.2	157.8
100	345.6	122.4
101	2206.8	772.2	43	62	0.0194852	0.0802901	0.0197428	0.0849214	0.232483
102	5788.8	2077.2	30	192	0.00518242	0.0924321	0.00520041	0.0986439	0.052719
103	1607.4	651.6	25	42	0.0155531	0.0644567	0.0157166	0.0673962	0.233197
104	717.6	272.4	15	10	0.020903	0.0367107	0.0211998	0.0376396	0.563232
105	535.2	193.8	6	8	0.0112108	0.0412797	0.0112954	0.0424592	0.26603
106	4510.2	1681.8	49	119	0.0108643	0.0707575	0.0109437	0.0743213	0.147249
107	439.2	163.8	4	14	0.00910747	0.0854701	0.00916322	0.090745	0.100978
108	3267.6	1196.4	18	88	0.00550863	0.073554	0.00552896	0.0774154	0.0714193
109	1116.6	431.4	10	31	0.00895576	0.0718591	0.00900966	0.0755386	0.119272
110	2602.8	997.2	13	68	0.00499462	0.0681909	0.00501133	0.0714927	0.0700957
111	1105.2	397.8	12	30	0.0108578	0.0754148	0.0109371	0.0794814	0.137606
112	1671.6	578.4	23	56	0.0137593	0.0968188	0.013887	0.103664	0.133962
113	835.2	316.8	8	30	0.00957854	0.094697	0.00964024	0.101232	0.0952295
114	1850.4	642.6	13	54	0.00702551	0.0840336	0.00705862	0.0891255	0.0791987
115	896.4	318.6	13	19	0.0145025	0.0596359	0.0146445	0.0621406	0.235667
116	463.8	157.2	2	13	0.0043122	0.0826972	0.00432465	0.087622	0.0493557
117	3063.6	1085.4	33	93	0.0107716	0.0856827	0.0108497	0.090985	0.119248
118	1251	468	21	35	0.0167866	0.0747863	0.0169773	0.078783	0.215494
119	1518.6	614.4	44	50	0.0289741	0.0813802	0.0295486	0.0861432	0.343017
120	1760.4	615.6	20	49	0.0113611	0.0795971	0.011448	0.0841458	0.136049
121	4632	1542	113	100	0.0243955	0.0648508	0.0248011	0.0678275	0.36565
122	993.6	383.4	8	26	0.00805153	0.0678143	0.00809506	0.0710785	0.113889
123	357.6	128.4	1	5	0.00279642	0.0389408	0.00280165	0.0399881	0.0700619
124	1278	486	18	37	0.0140845	0.0761317	0.0142184	0.0802789	0.177113
125	1387.2	502.8	8	37	0.00576701	0.0735879	0.0057893	0.077453	0.0747459
126	532.8	187.2	2	13	0.00375375	0.0694444	0.00376318	0.0728728	0.0516404
127	1737	621	8	42	0.00460564	0.0676329	0.00461984	0.070879	0.0651793
128	745.8	280.2	5	14	0.00670421	0.0499643	0.00673435	0.0517064	0.130242
129	1392.6	524.4	9	37	0.00646273	0.0705568	0.00649074	0.0740997	0.0875946
130	4341.6	1607.4	74	132	0.0170444	0.0821202	0.0172411	0.0869737	0.198233
131	2510.4	936.6	12	80	0.00478011	0.0854153	0.00479541	0.0906832	0.0528809
132	2425.8	868.2	37	52	0.0152527	0.059894	0.0154099	0.062421	0.246871
133	695.4	249.6	6	13	0.00862813	0.0520833	0.00867814	0.0539801	0.160765
134	2353.2	868.8	25	66	0.0106238	0.0759669	0.0106998	0.0800954	0.133588
135	1368	522	14	26	0.0102339	0.0498084	0.0103044	0.0515394	0.199932
136	469.2	187.8	6	8	0.0127877	0.0425985	0.012898	0.0438561	0.294098
137	833.4	318.6	10	26	0.011999	0.081607	0.0120961	0.0863977	0.140004
138	3222	1233	34	109	0.0105525	0.0884023	0.0106274	0.0940616	0.112983
139	1591.2	541.8	16	44	0.0100553	0.0812108	0.0101233	0.0859532	0.117777
140	2235	780	29	74	0.0129754	0.0948718	0.0130889	0.101432	0.129042
141	2187.6	791.4	28	61	0.0127994	0.0770786	0.0129099	0.0813335	0.158728
142	1187.4	441.6	11	28	0.00926394	0.0634058	0.00932163	0.0662473	0.140709
143	353.4	132.6	1	9	0.00282965	0.0678733	0.00283501	0.0711433	0.0398492
144	2268	828	15	49	0.00661376	0.0591787	0.00664309	0.0616441	0.107765
145	970.2	370.8	9	16	0.00927644	0.0431499	0.00933428	0.044441	0.210038
146	580.8	220.2	2	8	0.00344353	0.0363306	0.00345146	0.03724	0.0926813
147	1371.6	518.4	10	34	0.00729076	0.0655864	0.00732642	0.0686331	0.106748
148	619.2	262.8	4	14	0.00645995	0.0532725	0.00648793	0.0552591	0.117409

## Sheet: TTR=5
For analyses below, the transition to transversion ratio is assumed to be 5
			Resequencing analysis				green field :ORF missing in Chinese isolates
Gene by gene analysis
	Null expectation		Observations		Estimation
ORF number	NS	S	NS	S	pN	pS*	dN	dS	dN / dS
1	1588.29	625.714	0	45	0	0.0719178	0	0.0756035	0
2	3397.71	1462.29	40	84	0.0117726	0.0574443	0.011866	0.0597634	0.198549
3	1760.14	714.857	6	47	0.00340881	0.0657474	0.00341658	0.0688095	0.0496528
4	522.857	215.143	14	12	0.026776	0.0557769	0.0272656	0.0579599	0.470422
5	2355.86	893.143	47	50	0.0199503	0.0559821	0.0202204	0.0581816	0.34754
6	2405.57	978.429	52	65	0.0216165	0.0664331	0.0219341	0.0695615	0.31532
7	403.286	154.714
8	2023.29	793.714	50	43	0.0247123	0.0541757	0.0251286	0.056232	0.446873
9	2358.86	1034.14	14	81	0.00593508	0.0783257	0.00595869	0.0827248	0.0720302
10	3624.43	1424.57	15	112	0.00413858	0.0786201	0.00415004	0.0830536	0.0499683
11	1221.43	515.571	13	32	0.0106433	0.0620671	0.0107195	0.0647864	0.165459
12	614.571	249.429	5	12	0.00813575	0.04811	0.0081802	0.0497223	0.164518
13	1768.71	715.286	12	52	0.00678459	0.0726982	0.00681546	0.0764672	0.0891292
14	572.571	246.429	6	18	0.010479	0.0730435	0.0105529	0.0768496	0.137319
15	3131.14	1278.86	17	98	0.00542933	0.0766309	0.00544907	0.0808347	0.0674101
16	1553.14	606.857	20	47	0.0128771	0.0774482	0.0129889	0.0817456	0.158895
17	3131.14	1224.86	72	97	0.0229948	0.0791929	0.0233547	0.0836937	0.279049
18	1659.43	653.571	19	42	0.0114497	0.0642623	0.011538	0.0671835	0.171739
19	4105.29	1699.71	18	120	0.00438459	0.0706001	0.00439746	0.0741475	0.0593069
20	551.143	249.857	3	15	0.00544323	0.0600343	0.00546308	0.0625735	0.0873067
21	1471.29	625.714	13	43	0.00883581	0.0687215	0.00888827	0.0720765	0.123317
22	1250.14	477.857
23	2668.29	1120.71	27	63	0.0101189	0.0562141	0.0101877	0.0584324	0.174351
24	1552.29	634.714	42	42	0.0270569	0.0661715	0.027557	0.0692745	0.397794
25	1888.71	784.286	5	63	0.0026473	0.0803279	0.00265199	0.0849637	0.0312132
26	660	267	3	21	0.00454545	0.0786517	0.00455928	0.0830888	0.0548724
27	1242	522	19	55	0.0152979	0.105364	0.0154561	0.113541	0.136128
28	3303.43	1286.57	19	127	0.0057516	0.098712	0.00577377	0.105841	0.0545514
29	2103.86	821.143	17	63	0.0080804	0.0767223	0.00812424	0.0809365	0.100378
30	3573.43	1412.57	19	121	0.00531702	0.0856594	0.00533596	0.0909587	0.0586636
31	1395.86	557.143	22	34	0.0157609	0.0610256	0.0159289	0.0636519	0.25025
32	1537.71	658.286	24	47	0.0156076	0.0713976	0.0157723	0.0750283	0.210217
33	508.714	238.286	11	18	0.0216231	0.0755396	0.021941	0.0796201	0.275571
34	598.714	238.286	11	12	0.0183727	0.0503597	0.0186015	0.0521302	0.356828
35	3375	1413	21	67	0.00622222	0.0474168	0.00624818	0.0489821	0.12756
36	1474.71	568.286	37	27	0.0250896	0.0475113	0.0255189	0.0490829	0.519913
37	619.286	262.714	3	20	0.00484429	0.0761283	0.00486	0.0802751	0.0605418
38	1091.57	438.429	6	29	0.00549666	0.0661453	0.0055169	0.0692458	0.0796713
39	1291.71	562.286	19	35	0.0147091	0.0622459	0.0148553	0.0649814	0.228608
40	2855.14	1104.86	42	86	0.0147103	0.0778381	0.0148565	0.0821805	0.180779
41	567	252	9	9	0.015873	0.0357143	0.0160434	0.0365926	0.438432
42	1978.71	793.286	19	48	0.00960219	0.0605078	0.00966419	0.0630884	0.153185
43	946.286	376.714	19	25	0.0200785	0.0663633	0.0203522	0.0694849	0.2929
44	482.143	174.857	8	12	0.0165926	0.0686275	0.0167789	0.071973	0.233128
45	938.571	357.429	17	20	0.0181126	0.0559552	0.0183349	0.0581526	0.31529
46	2479.29	1030.71	17	94	0.00685681	0.0911989	0.00688835	0.0972386	0.0708396
47	631.714	277.286	9	21	0.0142469	0.0757342	0.014384	0.0798366	0.180168
48	1629.86	674.143	16	55	0.00981681	0.0815851	0.00988162	0.0863731	0.114406
49	4055.57	1605.43	52	111	0.0128219	0.0691404	0.0129327	0.0725378	0.178289
50	2673.43	1043.57	13	89	0.00486267	0.0852841	0.0048785	0.0905351	0.0538852
51	741.429	320.571	6	21	0.00809249	0.065508	0.00813646	0.0685472	0.118699
52	2271	924	15	62	0.00660502	0.0670996	0.00663428	0.0702931	0.0943802
53	365.571	165.429	2	10	0.00547089	0.0604491	0.00549094	0.0630245	0.0871239
54	1672.71	694.286	9	40	0.00538048	0.0576132	0.00539987	0.0599463	0.0900784
55	1977.86	803.143	12	38	0.00606717	0.0473141	0.00609185	0.0488724	0.124648
56	2066.14	849.857	11	53	0.00532393	0.0623634	0.00534292	0.0651096	0.0820604
57	1531.71	646.286	13	35	0.00848722	0.0541556	0.00853561	0.0562104	0.151851
58	1096.71	469.286	4	25	0.00364726	0.0532725	0.00365616	0.0552591	0.0661639
59	7911	3168	46	263	0.00581469	0.0830177	0.00583735	0.0879822	0.0663469
60	1459.71	610.286	5	44	0.00342533	0.0720974	0.00343317	0.0758022	0.0452912
61	1021.71	418.286	3	17	0.00293624	0.0406421	0.002942	0.0417847	0.0704086
62	1787.57	687.429	14	59	0.00783185	0.0858271	0.00787303	0.091148	0.0863764
63	1125	486
64	2900.14	1221.86	25	73	0.00862027	0.0597451	0.00867019	0.0622592	0.13926
65	2186.14	918.857	14	49	0.00640397	0.0533271	0.00643147	0.0553179	0.116264
66	1605.43	644.571	21	37	0.0130806	0.0574025	0.013196	0.0597181	0.220972
67	780.429	308.571	17	19	0.0217829	0.0615741	0.0221055	0.0642491	0.344059
68	5274.43	2159.57	62	147	0.0117548	0.0680691	0.0118479	0.0713586	0.166033
69	1000.71	403.286	9	16	0.00899358	0.0396741	0.00904793	0.040762	0.22197
70	1386.43	584.571	8	38	0.00577022	0.0650049	0.00579253	0.0679961	0.0851892
71	2401.71	982.286	11	86	0.00458006	0.0875509	0.0045941	0.0930971	0.0493474
72	655.286	289.714	5	12	0.00763026	0.0414201	0.00766934	0.0426078	0.179998
73	695.571	276.429	8	22	0.0115013	0.0795866	0.0115904	0.084134	0.137762
74	2408.57	966.429	8	74	0.00332147	0.0765706	0.00332885	0.0807675	0.0412152
75	527.143	237.857	2	10	0.00379404	0.042042	0.00380367	0.0432664	0.0879128
76	829.714	349.286	11	23	0.0132576	0.0658487	0.0133762	0.0689206	0.194081
77	1102.71	463.286	20	28	0.0181371	0.0604379	0.01836	0.0630123	0.291371
78	561.429	212.571	19	6	0.0338422	0.0282258	0.0346295	0.0287707	1.20364
79	378	153	3	7	0.00793651	0.0457516	0.0079788	0.0472066	0.169019
80	1547.14	648.857	14	46	0.00904894	0.0708939	0.00910397	0.0744719	0.122247
81	1695.43	734.571	13	49	0.00766768	0.0667056	0.00770714	0.0698605	0.110322
82	855	369	16	24	0.0187135	0.0650407	0.0189509	0.0680353	0.278545
83	2427.43	929.571	27	82	0.0111229	0.0882127	0.0112062	0.0938467	0.119409
84	5730	2289	182	136	0.0317627	0.0594146	0.0324548	0.0619002	0.52431
85	6368.57	2514.43	48	205	0.00753701	0.0815295	0.00757514	0.0863107	0.087766
86	2059.71	820.286	28	45	0.0135941	0.0548589	0.0137188	0.0569688	0.240813
87	319.286	139.714
88	2085.43	875.571	24	58	0.0115084	0.0662425	0.0115976	0.0693524	0.167228
89	3126.86	1283.14	7	85	0.00223867	0.0662436	0.00224202	0.0693536	0.0323273
90	1337.57	543.429	8	41	0.00598099	0.0754469	0.00600496	0.0795171	0.0755179
91	606.429	248.571	11	10	0.018139	0.0402299	0.0183619	0.0413491	0.444072
92	1099.71	430.286	12	27	0.0109119	0.062749	0.0109921	0.0655302	0.167741
93	1103.57	462.429	13	33	0.0117799	0.0713624	0.0118734	0.0749894	0.158335
94	534.429	212.571	7	7	0.0130981	0.0329301	0.0132138	0.0336749	0.392394
95	445.714	166.286	2	9	0.00448718	0.0541237	0.00450066	0.056176	0.0801171
96	2542.29	1057.71	27	65	0.0106204	0.0614533	0.0106963	0.0641175	0.166823
97	520.286	217.714	7	7	0.0134541	0.0321522	0.0135763	0.0328618	0.413133
98	938.143	384.857	11	22	0.0117253	0.0571641	0.0118179	0.05946	0.198754
99	404.143	171.857
100	334.286	133.714
101	2133.43	845.571	43	62	0.0201554	0.0733232	0.0204311	0.0771596	0.264791
102	5611.71	2254.29	30	192	0.00534596	0.0851711	0.0053651	0.0904076	0.0593435
103	1560.43	698.571	25	42	0.0160212	0.0601227	0.0161948	0.0626696	0.258416
104	697.714	292.286	15	10	0.0214988	0.0342131	0.0218129	0.035018	0.622905
105	519.429	209.571	6	8	0.0115512	0.0381731	0.011641	0.0391789	0.297125
106	4386.43	1805.57	49	119	0.0111708	0.0659071	0.0112548	0.0689846	0.16315
107	428.571	174.429	4	14	0.00933333	0.0802621	0.00939189	0.0848901	0.110636
108	3165.43	1298.57	18	88	0.00568643	0.0677668	0.0057081	0.0710262	0.0803661
109	1086.43	461.571	10	31	0.00920447	0.0671619	0.00926142	0.0703615	0.131626
110	2517.43	1082.57	13	68	0.005164	0.0628134	0.00518186	0.0656005	0.0789911
111	1068	435	12	30	0.011236	0.0689655	0.011321	0.0723452	0.156485
112	1620	630	23	56	0.0141975	0.0888889	0.0143336	0.0946135	0.151497
113	808.286	343.714	8	30	0.00989749	0.0872818	0.00996338	0.0927925	0.107373
114	1795.71	697.286	13	54	0.00723946	0.0774431	0.00727463	0.0817399	0.0889972
115	870.857	344.143	13	19	0.0149278	0.0552096	0.0150784	0.0573473	0.262931
116	447.857	173.143	2	13	0.00446571	0.0750825	0.00447906	0.0791121	0.0566166
117	2971.71	1177.29	33	93	0.0111047	0.0789953	0.0111877	0.0834728	0.134029
118	1207.29	511.714	21	35	0.0173944	0.0683975	0.0175993	0.07172	0.245389
119	1479	654	44	50	0.0297498	0.0764526	0.0303559	0.0806361	0.376456
120	1711.71	664.286	20	49	0.0116842	0.0737634	0.0117762	0.0776477	0.151661
121	4473.43	1700.57	113	100	0.0252603	0.0588038	0.0256955	0.0612371	0.419606
122	966.857	410.143	8	26	0.00827423	0.0633925	0.00832021	0.0662329	0.125621
123	347.143	138.857	1	5	0.00288066	0.0360082	0.0028862	0.0369013	0.0782141
124	1241.14	522.857	18	37	0.0145028	0.070765	0.0146448	0.0743296	0.197025
125	1338.86	551.143	8	37	0.00597525	0.0671332	0.00599917	0.0703301	0.0853003
126	517.714	202.286	2	13	0.00386313	0.0642655	0.00387312	0.0671871	0.0576468
127	1686.43	671.571	8	42	0.00474375	0.0625399	0.00475882	0.065302	0.072874
128	723.857	302.143	5	14	0.00690744	0.0463357	0.00693945	0.0478289	0.145089
129	1348.71	568.286	9	37	0.00667302	0.0651081	0.00670289	0.0681091	0.0984139
130	4215.43	1733.57	74	132	0.0175546	0.0761434	0.0177633	0.0802919	0.221234
131	2440.29	1006.71	12	80	0.00491746	0.0794664	0.00493365	0.0839996	0.0587342
132	2349	945	37	52	0.0157514	0.0550265	0.0159191	0.0571496	0.278552
133	675.857	269.143	6	13	0.00887762	0.0483015	0.00893058	0.049927	0.178873
134	2280.86	941.143	25	66	0.0109608	0.0701275	0.0110417	0.0736259	0.14997
135	1330.29	559.714	14	26	0.0105241	0.0464523	0.0105986	0.0479531	0.22102
136	457.714	199.286	6	8	0.0131086	0.0401434	0.0132245	0.0412576	0.320535
137	812.143	339.857	10	26	0.0123131	0.0765027	0.0124153	0.080692	0.15386
138	3129.43	1325.57	34	109	0.0108646	0.0822287	0.0109441	0.0870956	0.125656
139	1547.14	585.857	16	44	0.0103416	0.0751036	0.0104136	0.0791355	0.131592
140	2163.86	851.143	29	74	0.013402	0.0869419	0.0135232	0.092408	0.146342
141	2124.86	854.143	28	61	0.0131774	0.0714166	0.0132945	0.0750494	0.177143
142	1155.86	473.143	11	28	0.00951675	0.0591787	0.00957764	0.0616441	0.15537
143	341.571	144.429	1	9	0.00292765	0.0623145	0.00293337	0.0650562	0.0450898
144	2199.43	896.571	15	49	0.00681995	0.0546526	0.00685115	0.0567463	0.120733
145	944.143	396.857	9	16	0.00953246	0.0403168	0.00959355	0.0414409	0.2315
146	564.857	236.143	2	8	0.00354072	0.0338778	0.0035491	0.0346668	0.102378
147	1333.71	556.286	10	34	0.00749786	0.0611197	0.00753559	0.0637542	0.118197
148	607.714	274.286	4	14	0.00658204	0.0510417	0.00661109	0.0528616	0.125064
