# Supplementary material for: Genomic analysis of two Chinese isolates of hyphantria cunea nucleopolyhedrovirus reveals a novel species of alphabaculovirus that infects hyphantria cunea drury (lepidoptera: arctiidae)
Source: BMC Genomics. 2022 May 13;23:367. doi: 10.1186/s12864-022-08604-7 (PMC9107115; doi:10.1186/s12864-022-08604-7)
Supplement: Supplementary file 11 — Additional file 11. [file 12864_2022_8604_MOESM11_ESM.xlsx]

## Sheet: S7
Table S7 Baculovirus genomes used for Phylogenetic analysis in this study
Genome	Abbreviation	Accession	Source information	Genome length
Autographa californica multiple nucleopolyhedrovirus	AcMNPV	NC_001623.1	isolate:C6	133894 nt
Anticarsia gemmatalis multiple nucleopolyhedrovirus	AgMNPV	NC_031761.1	isolate:AgMNPV-37	131855 nt
Antheraea pernyi nucleopolyhedrovirus	AnpeNPV	NC_008035.3	strain:Liaoning	126629 nt
Bombyx mori nucleopolyhedrovirus	BmNPV	NC_001962.1	isolate:T3	128413 nt
Bombyx mandarina nucleopolyhedrovirus	BomaNPV	FJ882854.1	isolate:S1	126770 nt
Catopsilia pomona nucleopolyhedrovirus	CapoNPV	KU565883.1	isolate:416	128058 nt
Choristoneura fumiferana DEF multiple nucleopolyhedrovirus	CfDEFMNPV	NC_005137.2	-	131160 nt
Choristoneura fumiferana multiple nucleopolyhedrovirus	CfMNPV	NC_004778.3	isolate:Ireland	129593 nt
Choristoneura murinana nucleopolyhedrovirus	ChmuNPV	NC_023177.1	strain:Darmstadt	124688 nt
Choristoneura occidentalis nucleopolyhedrovirus	ChocNPV	KC961303.1	isolate:BC_1	128446 nt
Choristoneura rosaceana nucleopolyhedrovirus	ChroNPV	NC_021924.1	isolate:NB_1	129052 nt
Condylorrhiza vestigialis multiple nucleopolyhedrovirus	CoveMNPV	NC_026430.1	isolate:PR.2002	125767 nt
Culex nigripalpus nucleopolyhedrovirus	CuniNPV	NC_003084.1	isolate:Florida1997	108252 nt
Dasychira pudibunda nucleopolyhedrovirus	DapuNPV	KP747440.1	isolate:ML1	136761 nt
Dendrolimus kikuchii nucleopolyhedrovirus	DekiNPV	JX193905.1	isolate:YN	141454 nt
Epiphyas postvittana nucleopolyhedrovirus	EppoNPV	NC_003083.1	-	118584 nt
Helicoverpa armigera nucleopolyhedrovirus	HearNPV	NC_002654.2	isolate:G4	131405 nt
Hyphantria cunea nucleopolyhedrovirus	HycuNPV	NC_007767.1	isolate:N9	132959 nt
Lonomia obliqua nucleopolyhedrovirus	LoobNPV	NC_043520.1	isolate:SP/2000	120023 nt
Lymantria dispar multiple nucleopolyhedrovirus	LdMNPV	NC_001973.1	isolate:5	161046 nt
Mamestra configurata nucleopolyhedrovirus A	MacoNPV-A	NC_003529.1	strain:90/2	155060 nt
Mamestra configurata nucleopolyhedrovirus B	MacoNPV-B	NC_004117.1	isolate:96B	158482 nt
Maruca vitrata multiple nucleopolyhedrovirus	MaviMNPV	NC_008725.1	isolate:MV-8	111953 nt
Mamestra brassicae multiple nucleopolyhedrovirus	MbMNPV	JX138237.2	isolate:CHb1	154451 nt
Orgyia pseudotsugata multiple nucleopolyhedrovirus	OpMNPV	NC_001875.2	-	131995 nt
Philosamia cynthia ricini nucleopolyhedrovirus	PhcyNPV	JX404026.1	isolate:GX-1	125376 nt
Plutella xylostella nucleopolyhedrovirus	PlxyMNPV	DQ457003.1	isolate:CL3	134417 nt
Rachiplusia ou multiple nucleopolyhedrovirus	RoMNPV	AY145471.1	isolate:R1	131526 nt
Spodoptera exigua multiple nucleopolyhedrovirus	SeMNPV	NC_002169.1	isolate:US1	135611 nt
Spodoptera frugiperda multiple nucleopolyhedrovirus	SfMNPV	NC_009011.2	isolate:3AP2	131331 nt
Spilosoma obliqua nucleopolyhedrovirus	SpobNPV	KY550224.1	isolate:IIPR	136141 nt
Thysanoplusia orichalcea nucleopolyhedrovirus	ThorNPV	NC_019945.1	isolate:p2	132978 nt
Hyphantria cunea nucleopolyhedrovirus HB	HycuNPV-HB	OL686893	isolate:HB	132540 nt
Hyphantria cunea nucleopolyhedrovirus BJ	HycuNPV-BJ	OL686894	isolate:BJ	130973 nt
Protein sequences used for hrf-1 analysis
Genome	Abbreviation	Protein_id	aa length	Genome Accession
Hyphantria cunea nucleopolyhedrovirus HB	HycuNPV-HB	UIX56137.1	111	OL686893.1
Hyphantria cunea nucleopolyhedrovirus BJ	HycuNPV-BJ	UIX56288.1	109	OL686894.1
Dasychira pudibunda nucleopolyhedrovirus isolate ML1	DapuNPV-ML1	AKR14236.1	109	KP747440.1
Orgyia pseudotsugata multiple nucleopolyhedrovirus	OpMNPV	AAC59142.1	78	U75930.2
Lymantria dispar multiple nucleopolyhedrovirus	LdMNPV	AAC70253.1	218	AF081810.1
Lymantria dispar multiple nucleopolyhedrovirus isolate RR01	LdMNPV-RR01	AOW42836.1	216	KX618634.1
Lymantria dispar multiple nucleopolyhedrovirus isolate LdMNPV-27/0	LdMNPV-27/0	AQQ80087.1	218	KY249580.1
Lymantria dispar multiple nucleopolyhedrovirus isolate LdMNPV-27/2	LdMNPV-27/2	AJR20341.1	218	KP027546.2
Lymantria dispar multiple nucleopolyhedrovirus strain 3054	LdMNPV-3054	AMO27565.1	218	KT626570.1
Lymantria dispar multiple nucleopolyhedrovirus isolate H2	LdMNPV-H2	QDH05910.1	218	MK264918.1
Lymantria dispar multiple nucleopolyhedrovirus isolate HrB	LdMNPV-HrB	QPD01861.1	218	MT782112.1
Lymantria dispar multiple nucleopolyhedrovirus isolate HrB-NJSS	LdMNPV-HrB-NJSS	QPD02035.1	218	MT782113.1
Lymantria dispar multiple nucleopolyhedrovirus isolate J2	LdMNPV-J2	QDE14922.1	218	MK089451.1
Lymantria dispar multiple nucleopolyhedrovirus strain 3041	LdMNPV-3041	AMO27738.1	218	KT626571.1
Lymantria dispar multiple nucleopolyhedrovirus isolate 2161	LdMNPV-2161	AHC69564.1	218	KF695050.2
Lymantria dispar multiple nucleopolyhedrovirus strain 3029	LdMNPV-3029	AIX47906.1	218	KM386655.1
Lymantria dispar multiple nucleopolyhedrovirus strain NSh-07	LdMNPV-NSh-07	QIT08114.1	218	MN661137.1
Lymantria dispar multiple nucleopolyhedrovirus isolate LDMN_Nsk07_pass_01_repl_02	LdMNPV-Nsk07	QCQ67479.1	218	MK411292.1
Lymantria dispar multiple nucleopolyhedrovirus isolate LDMN_Nsk06_pass_01_repl_01	LdMNPV-Nsk06	QCQ67319.1	218	MK411291.1
Lymantria dispar multiple nucleopolyhedrovirus isolate LDMN_Nsk15_pass_02_repl_01	LdMNPV-Nsk15	QCQ67638.1	218	MK411293.1
Lymantria dispar multiple nucleopolyhedrovirus isolate LdMNPV-45/0	LdMNPV-45/0	AMO65558.1	218	KU862282.1
Lymantria dispar multiple nucleopolyhedrovirus strain Ab-a624	LdMNPV-Ab-a624	AMO27921.1	218	KT626572.1
